# Supplementary material for: The elusive evidence for chromothripsis
Source: Nucleic Acids Res. 2014 Jun 17;42(13):8231–42. doi: 10.1093/nar/gku525 (PMC4117757; doi:10.1093/nar/gku525)
Supplement: SUPPLEMENTARY DATA [file supp_gku525_nar-00163-n-2014-File006.gz]

Archive with 87 entries (82 files):
- find_progressive
- find_progressive/grimacing.py
- find_progressive/GRIMM-2.01
- find_progressive/GRIMM-2.01/mcrdist.h
- find_progressive/GRIMM-2.01/mcrdist.o
- find_progressive/GRIMM-2.01/graph_components.o
- find_progressive/GRIMM-2.01/mcmain.c
- find_progressive/GRIMM-2.01/scenario.h
- find_progressive/GRIMM-2.01/unsigned.o
- find_progressive/GRIMM-2.01/mcmain.o
- find_progressive/GRIMM-2.01/unsignedhc.c
- find_progressive/GRIMM-2.01/circ_align.o
- find_progressive/GRIMM-2.01/mcstructs.h
- find_progressive/GRIMM-2.01/ext_function.o
- find_progressive/GRIMM-2.01/COPYRIGHT
- find_progressive/GRIMM-2.01/texgraph.h
- find_progressive/GRIMM-2.01/scenario.c
- find_progressive/GRIMM-2.01/write_data.o
- find_progressive/GRIMM-2.01/uniinvdist.h
- find_progressive/GRIMM-2.01/unsignedhc.o
- find_progressive/GRIMM-2.01/ext_function.c
- find_progressive/GRIMM-2.01/scenario.o
- find_progressive/GRIMM-2.01/unsignedhc.h
- find_progressive/GRIMM-2.01/mcread_input.h
- find_progressive/GRIMM-2.01/opt_scenario.h
- find_progressive/GRIMM-2.01/texgraph.o
- find_progressive/GRIMM-2.01/graph_edit.c
- find_progressive/GRIMM-2.01/write_data.c
- find_progressive/GRIMM-2.01/countperms.o
- find_progressive/GRIMM-2.01/testrev.h
- find_progressive/GRIMM-2.01/tmp.data
- find_progressive/GRIMM-2.01/grimm
- find_progressive/GRIMM-2.01/data
- find_progressive/GRIMM-2.01/data/p225.txt
- find_progressive/GRIMM-2.01/data/uns_3all.txt
- find_progressive/GRIMM-2.01/data/unsigned1.txt
- find_progressive/GRIMM-2.01/data/gollan12.txt
- find_progressive/GRIMM-2.01/data/sample_data.txt
- find_progressive/GRIMM-2.01/testrev.c
- find_progressive/GRIMM-2.01/graph_components.h
- find_progressive/GRIMM-2.01/opt_scenario.o
- find_progressive/GRIMM-2.01/GPLv2.txt
- find_progressive/GRIMM-2.01/testrev.o
- find_progressive/GRIMM-2.01/unsigned.h
- find_progressive/GRIMM-2.01/mcread_input.o
- find_progressive/GRIMM-2.01/matrixmisc.c
- find_progressive/GRIMM-2.01/graph_edit.h
- find_progressive/GRIMM-2.01/uniinvdist.c
- find_progressive/GRIMM-2.01/ext_function.h
- find_progressive/GRIMM-2.01/matrixmisc.h
- find_progressive/GRIMM-2.01/countperms.h
- find_progressive/GRIMM-2.01/circ_align.c
- find_progressive/GRIMM-2.01/unsigned.c
- find_progressive/GRIMM-2.01/matrixmisc.o
- find_progressive/GRIMM-2.01/circ_align.h
- find_progressive/GRIMM-2.01/opt_scenario.c
- find_progressive/GRIMM-2.01/README
- find_progressive/GRIMM-2.01/e_malloc.o
- find_progressive/GRIMM-2.01/write_data.h
- find_progressive/GRIMM-2.01/e_malloc.c
- find_progressive/GRIMM-2.01/mcrdist.c
- find_progressive/GRIMM-2.01/Makefile
- find_progressive/GRIMM-2.01/uniinvdist.o
- find_progressive/GRIMM-2.01/mcread_input.c
- find_progressive/GRIMM-2.01/countperms.c
- find_progressive/GRIMM-2.01/texgraph.c
- find_progressive/GRIMM-2.01/e_malloc.h
- find_progressive/GRIMM-2.01/graph_edit.o
- find_progressive/GRIMM-2.01/graph_components.c
- find_progressive/make_rearrangement_images.py
- simulate_chromosome
- simulate_chromosome/Heuristic_rearr_sims.py
- simulate_chromosome/pref_inv_60.txt
- simulate_chromosome/pref_inv_50.txt
- simulate_chromosome/pref_inv_40.txt
- simulate_chromosome/change_to_tabs.py
- simulate_chromosome/heuristic.txt
- simulate_chromosome/simulated_annealing.cc
- simulate_chromosome/pref_inv_15.txt
- simulate_chromosome/Chromosome.h
- simulate_chromosome/pref_inv_30.txt
- simulate_chromosome/pref_inv_20.txt
- simulate_chromosome/Chromosome.cc
- simulate_progressive_rearr
- simulate_progressive_rearr/Progressive_rearr_sims.R
- simulate_progressive_rearr/Progressive_rearr_sims_broken.py
- simulate_progressive_rearr/Progressive_rearr_sims.py
