# Supplementary material for: The elusive evidence for chromothripsis
Source: Nucleic Acids Res. 2014 Jun 17;42(13):8231–42. doi: 10.1093/nar/gku525 (PMC4117757; doi:10.1093/nar/gku525)
Supplement: SUPPLEMENTARY DATA [file supp_gku525_nar-00163-n-2014-File006.gz › find_progressive/grimacing.py]

import networkx as nx
from grimace import write_files, evaluate_super_path
import numpy as na
from itertools import chain
import sys
from operator import itemgetter
CHROMOSOME_OF_INTEREST = 15
#CHROMOSOME_OF_INTEREST = int(sys.argv[2])
REGION_START = 1
REGION_END = 181000000
INVERT_SEG_END={'h':'t', 't':'h'}

def bp_sort_key(x):
  if x[2]=='h':
    return x[0],x[1],1
  else:
    # 't' should be the only value
    return x[0],x[1],0

class ParseStephens(object):
  def __init__(self):
    pass
  def _chr_correct(self,v_s):
    if v_s=='X':
      return 23
    elif v_s=='Y':
      return 24
    else:
      return int(v_s)
  def _pos_seq_func(self,v_s, orient=None):
    return int(v_s)
  def _pos_pcr_func(self,v_s, orient=None):
      
    a,b = sorted(map(int, v_s.split('-')))
    
    if orient==None:
      return a+(b-a)/2
    elif orient=='h':
      return b
    elif orient=='t':
      return a
  def _htbp_repr(self,pos1,strd1,pos2,strd2):
    # go from orientation 
    # to segment head and tail representation
    if strd1==strd2:
      if strd1=='+':
        orient1,orient2 = 't', 'h'
      elif strd1=='-':
        orient1,orient2 = 'h', 't'
    elif strd1!=strd2:
      if strd1=='+':
        orient1,orient2 = 't','t'
      elif strd1=='-':
        orient1,orient2 = 'h','h'
    
    if pos1>pos2:
      return INVERT_SEG_END[orient1],INVERT_SEG_END[orient2]
    else:
      return orient1, orient2 
  def bps(self,bpfname):
    bps = []
    with open(bpfname, 'r') as f:
      f.readline()
      for line in f:
        tokens = line.strip().split('\t')
        if 'Seq' in tokens[2]: 
          pos_func=self._pos_seq_func
        elif 'PCR' in tokens[2]:
          pos_func=self._pos_pcr_func
        else:
          print(tokens[2])
        assert tokens[9]=='+' or tokens[9]=='-'
        assert tokens[6]=='+' or tokens[6]=='-'
        ht_repr = self._htbp_repr(pos_func(tokens[5]), tokens[6], pos_func(tokens[8]), tokens[9])
        
        b1 = (self._chr_correct(tokens[4]), pos_func(tokens[5], ht_repr[0]), ht_repr[0])
        b2 = (self._chr_correct(tokens[7]), pos_func(tokens[8], ht_repr[1]), ht_repr[1])
        if b1[0]==CHROMOSOME_OF_INTEREST and b2[0]==CHROMOSOME_OF_INTEREST:
          bps.append((b1,b2))
    if len(bps)==0:
      raise "No Bps"
    return bps

'''
Assuming no breakpoint reuse.
Any connected component in the breakpoint graph 
(including segment and rearranged breakpoints)
forms a valid rearranged chromosome segment.
'''
class BreakpointGraphBafna(object):
  def __init__(self,bps):
    self.bps = [sorted(bp, key=bp_sort_key) for bp in bps]
    self.g = nx.MultiGraph()
    self.collapse_g = nx.Graph()
    
    b_set = set(chain(*zip(*bps)))
    
    self.start_node =(CHROMOSOME_OF_INTEREST, REGION_START, 'h')
    self.end_node = (CHROMOSOME_OF_INTEREST, REGION_END, 't')
    segs_b = [self.start_node,self.end_node] 
  
    for chr,br,orient in b_set:
      segs_b.extend([(chr,br,'t'),(chr,br,'h')])
  
    segs_b.sort(key=bp_sort_key)
    self.g.add_nodes_from(segs_b)
    self.g.add_edges_from(zip(segs_b[::2],segs_b[1::2]), edge_type='segment')
    self.g.add_edges_from(bps, edge_type='break')
    
    self.breakpoints = set(bps)
    self.new_breakpoints = None
    self.used_breakpoints = None
    self.deleted_segments = None
    self.tandem_dups = None
    
    self.segments = set(zip(segs_b[::2],segs_b[1::2]))
    
    self.segment_ptr = dict(chain(zip(segs_b[::2], zip(segs_b[::2],segs_b[1::2])),
                                  zip(segs_b[1::2], zip(segs_b[::2],segs_b[1::2]))))

    self.collapse_g.add_nodes_from(self.g.nodes())
    self.collapse_g.add_edges_from(bps)
    self.collapse_g.add_edges_from(zip(segs_b[::2],segs_b[1::2]))
    for n in self.collapse_g:
      edges = self.collapse_g.edges([n])
      assert len(edges)==1 or len(edges)==2 
  def _order_nodes(self, a,b):
    return tuple(sorted([a,b], key=bp_sort_key))
  
  
  def chain_segments(self):
    ccg = nx.connected_component_subgraphs(self.collapse_g)
    
    self.deleted_segments = set()
    self.tandem_dups = set()
    chains = set()
    
    for cg in ccg:
      edges = [tuple(sorted(e, key=bp_sort_key)) for e in cg.edges()]
      if len(edges)==1:
        if edges[0] in self.breakpoints:
          self.tandem_dups.add(edges[0])
        elif edges[0] in self.segments:
          self.deleted_segments.add(edges[0])
        else:
          raise
      elif len(edges)>1:
        # must be a chain
        # find start and end of segments
        
        lonely_nodes = []
        for i in cg.nodes():
          if len(cg.neighbors(i))>1: continue
          lonely_nodes.append(i)
        try:
          assert len(lonely_nodes)==2
          chains.add(tuple(chain(self._order_nodes(lonely_nodes[0], lonely_nodes[1]), [cg])))
          
        except AssertionError:
          # check if edges form a short cycle
          e = cg.edges()[0]
          cg.remove_edge(e[0], e[1])
          if not nx.has_path(cg, source=e[0], target=e[1]):
            # Component is more complicated than
            # a simple cycle. In theory, can't happen.
            raise
          cg.add_edge(e[0],e[1])
          
          # simple cycles are caused by tandem duplications
          # containing other breakpoints.
          cycle_in_cg = sorted(set(chain(*cg.edges())), key=bp_sort_key)
          td_edge =(cycle_in_cg[0],cycle_in_cg[-1])
          assert td_edge in self.breakpoints
          self.tandem_dups.add(td_edge)
          
    try:
      first_chain = [(l1,l2,cg) for l1,l2,cg in chains if l1==self.start_node][0]
      chains.remove(first_chain)
    except IndexError:
      # happens if the start segment is deleted. # Give it an extra breakpoint.
      (a,b) = self.collapse_g.edges([self.start_node])[0]
      first_chain = tuple(chain(self._order_nodes(a,b), [nx.Graph()]))
      first_chain[2].add_edge(a,b)
      self.deleted_segments.remove(self._order_nodes(a,b))
      
    try:
      last_chain = [(l1,l2,cg) for l1,l2,cg in chains if l2==self.end_node][0]
      chains.remove(last_chain) 
    except IndexError:
      # happens if the last segment is deleted.
      (a,b) = self.collapse_g.edges([self.end_node])[0]
      last_chain = tuple(chain(self._order_nodes(a,b), [nx.Graph()]))
      last_chain[2].add_edge(a,b)
      self.deleted_segments.remove(self._order_nodes(a,b))
      
    assert first_chain!=last_chain
    
    self.new_breakpoints = set()
    prev_node = first_chain[1]
    
    # assumes randomly adjoining chains.
    while True:
      try:
        l1,l2,cg = chains.pop()
      except KeyError:
        break
      self.new_breakpoints.add(self._order_nodes(prev_node,l1))
      
      prev_node = l2
    self.new_breakpoints.add((prev_node,last_chain[0]))
    
  def print_stats(self):
    print "Number of breakpoints", len(self.breakpoints)
    print "Number of new breakpoints", len(self.new_breakpoints)
    print "Number of deleted segments", len(self.deleted_segments)
    print "Number of tandem dups", len(self.tandem_dups)
    print "\tTD Sizes:%s"%(' '.join(["%d"%abs(i[1]-j[1]) for i,j in self.tandem_dups]))
    
  def validate_chain(self):
    v_g = nx.Graph()
    v_g.add_nodes_from(self.collapse_g.nodes())
    v_g.add_edges_from(self.collapse_g.edges())
    v_g.add_edges_from(self.new_breakpoints)
    
    # remove tandem_dup nodes 
    v_g.remove_nodes_from(chain(*zip(*list(self.tandem_dups))))
    
    for (a,b) in self.tandem_dups:
      op_a = (a[0], a[1],INVERT_SEG_END[a[2]])
      op_b = (b[0], b[1],INVERT_SEG_END[b[2]])
      seg_a, seg_b = self.segment_ptr[op_a], self.segment_ptr[op_b]
      del_segs_count = sum([seg_a in self.deleted_segments, seg_b in self.deleted_segments])
        
      try:
        assert not (seg_a in self.deleted_segments)
        assert not (seg_b in self.deleted_segments)
        
        op_op_a = seg_a[0] if seg_a[1]==op_a else seg_a[1]
        op_op_b = seg_b[0] if seg_b[1]==op_b else seg_b[1]
      
        v_g.add_edge(op_op_a, op_op_b)
        
      except AssertionError:
        print >>sys.stderr, "Tandem duplication occurs near %d deleted segments"%del_segs_count
        
      #v_g.remove_nodes_from([op_a, op_b])
    
    # remove deleted segments
    v_g.remove_nodes_from(chain(*zip(*list(self.deleted_segments))))
    
    try:
      path = nx.shortest_path(v_g, source=self.start_node, target=self.end_node)
    except nx.NetworkXNoPath:
      raise BaseException("Breakpoint graph was broken.")
    
    self.used_breakpoints = set([tuple(sorted(i,key=bp_sort_key)) for i in zip(path[1::2],path[2::2])])
    #assert len(path)==len(v_g)
    return path

'''
 ignores breakpoints from different chromosomes.
'''
class Writer(object):
  def __init__(self):
    pass
  def write(self, breaker, path, bpfpath):
    grimm_fpath = bpfpath.replace('.txt', '.grimm')
    
    # sort by position on chromosome
    sorted_segments = sorted([tuple(sorted([i,j],key=itemgetter(1))) for i,j in zip(path[::2], path[1::2])])
    segment_labels = range(1,len(sorted_segments)+1)
    
    # each segment edge can be bidirectional. The bidirectional segments should have the same label. 
    segment_label_dict = dict(chain(zip(sorted_segments, segment_labels),zip([i[::-1] for i in sorted_segments], segment_labels)))
    
    inverted = {('h','t'):'', ('t', 'h'):'-'}
    rearr = []
    for (i,j) in zip(path[::2], path[1::2]):
      rearr.append("%s%d"%(inverted[(i[2],j[2])], segment_label_dict[(i,j)]))
    with open(grimm_fpath, 'w') as f:
      print >>f, '>start'
      print >>f, ' '.join(map(str, segment_labels))
      print >>f, '>rearranged'
      print >>f, ' '.join(rearr)
    
    info_fpath = bpfpath.replace('.txt', '.info')
    with open(info_fpath, 'w') as f:
      for label,(i,j) in zip(segment_labels, sorted_segments):
        print >>f, '\t'.join(map(str,[label, i[1],j[1]]))
    
    perf_fpath = bpfpath.replace('.txt', '.perf')
    with open(perf_fpath, 'w') as f:
      print >>f, "---------Breakpoints Present in Data----------"
      print >>f, '\t'.join(["Pos1", "End1", "Pos2", "End2", "In Simulated Chromosome"])
      for a,b in breaker.breakpoints:
        in_sim_chr = ((a,b) in breaker.used_breakpoints or (b,a) in breaker.used_breakpoints)
        print >>f, '\t'.join(map(str, [a[1], a[2], b[1], b[2],  in_sim_chr]))
      
      print >>f, ''
      print >>f, "---------Breakpoints Not Present in Data----------"
      print >>f, '\t'.join(["Pos1", "End1", "Pos2", "End2"])
      for (a,b) in breaker.new_breakpoints:
        print >>f, '\t'.join(map(str, [a[1], a[2], b[1], b[2]]))
    
def main(bpfpath):
  parser = ParseStephens()
  bps = parser.bps(bpfpath)
  
  breaker = BreakpointGraphBafna(bps)
  breaker.chain_segments()
  breaker.print_stats()
  path = breaker.validate_chain()
  
  wr = Writer()
  wr.write(breaker, path, bpfpath)

if __name__ == '__main__':
    if len(sys.argv) != 2:
      print "grimacing.py <bkpt.txt> <chr num>"
      sys.exit(1)
    CHROMOSOME_OF_INTEREST = int(sys.argv[2])
    main(sys.argv[1])
