# Supplementary material for: The elusive evidence for chromothripsis
Source: Nucleic Acids Res. 2014 Jun 17;42(13):8231–42. doi: 10.1093/nar/gku525 (PMC4117757; doi:10.1093/nar/gku525)
Supplement: SUPPLEMENTARY DATA [file supp_gku525_nar-00163-n-2014-File006.gz › find_progressive/GRIMM-2.01/mcrdist.h]

/* mcrdist.h
 *    Pairwise distance between two multichromosomal genomes.
 *
 * Copyright (C) 2001-2006 The Regents of the University of California
 * by Glenn Tesler
 *
 * See file COPYRIGHT for details.
 *****************************************************************************
 * This file is part of GRIMM.
 *
 * GRIMM is free software; you can redistribute it and/or modify
 * it under the terms of the GNU General Public License, Version 2,
 * dated June 1991, as published by the Free Software Foundation.
 *
 * GRIMM is distributed in the hope that it will be useful, but
 * WITHOUT ANY WARRANTY; without even the implied warranty of
 * MERCHANTABILITY or FITNESS FOR A PARTICULAR PURPOSE.  See the GNU
 * General Public License for more details.
 *
 * You should have received a copy of the GNU General Public License along
 * with this program; if not, write to the Free Software Foundation, Inc.,
 * 51 Franklin Street, Fifth Floor, Boston, MA 02110-1301 USA.
 */

/* Last modified on Tue Aug 1, 2006, by Glenn Tesler
 */

#ifndef MCRDIST_H
#define MCRDIST_H

void buildG_grey(int num_genes, int num_chromosomes, distmem_t *distmem,
		 graph_t *G);

void repairG_chrom(int num_genes, int num_chromosomes, distmem_t *distmem,
		   graph_t *G);

int mcdist_noncircular_nomem(struct genome_struct *g1,
			     struct genome_struct *g2,
			     int num_genes, int num_chromosomes,
			     graphstats_t *graphstats);

int mcdist_noncircular(struct genome_struct *g1, struct genome_struct *g2,
		       int num_genes, int num_chromosomes,
		       distmem_t *distmem,
		       graphstats_t *graphstats);


int mcdist_capgraph_nomem(struct genome_struct *g1,
			  struct genome_struct *g2,
			  int num_genes, int num_chromosomes,
			  graphstats_t *graphstats);

int mcdist_capgraph(struct genome_struct *g1, struct genome_struct *g2,
		    int num_genes, int num_chromosomes,
		    distmem_t *distmem,
		    graphstats_t *graphstats);

int mcdist_capgraph_connections(struct genome_struct *g1,
				struct genome_struct *g2,
				int num_genes, int num_chromosomes,
				distmem_t *distmem,
				graph_t *G, pathcounts_t *pcounts_G,
				graphstats_t *graphstats);
void mcdist_capgraph_finalperms(struct genome_struct *g1,
			       struct genome_struct *g2,
			       int num_genes, int num_chromosomes,
			       distmem_t *distmem,
			       graph_t *G,
			       graphstats_t *graphstats);


void mcdist_allocmem(int num_genes, int num_chromosomes,
		     distmem_t *distmem);
void mcdist_freemem(distmem_t *distmem);


void setmcdistmatrix(int **distmatrix, struct genome_struct *genomes,
		     int num_genes, int num_chromosomes, int num_genomes,
		     distmem_t *distmem);


void mcdist_noncircular_graph_d(struct genome_struct *g1,
				struct genome_struct *g2,
				int num_genes, int num_chromosomes,
				distmem_t *distmem);

void num_breakpoints_mc(int *perm,
			int size,
			int lowcap1,  /* lowest cap in non-doubled perms */
			struct genome_struct *g1,
			struct genome_struct *g2,

			/* return values: */
			int *bp_int,   /* # internal breakpoints */
			int *bp_ext    /* # external breakpoints */
			);

void mcdist_partial_G(struct genome_struct *g1,
		      struct genome_struct *g2,
		      int num_genes, int num_chromosomes,
		      distmem_t *distmem,
		      graph_t *G,
		      pathcounts_t *pcounts_G);

#endif /* MCRDIST_H */
