# Supplementary material for: The elusive evidence for chromothripsis
Source: Nucleic Acids Res. 2014 Jun 17;42(13):8231–42. doi: 10.1093/nar/gku525 (PMC4117757; doi:10.1093/nar/gku525)
Supplement: SUPPLEMENTARY DATA [file supp_gku525_nar-00163-n-2014-File006.gz › find_progressive/GRIMM-2.01/COPYRIGHT]

GRIMM:
Genome Rearrangements In Man and Mouse
Copyright (C) 2001-2006 The Regents of the University of California

Contains code from GRAPPA 1.02:
Genome Rearrangements Analysis under Parsimony and other Phylogenetic Algorithms
Copyright (C) 2000-2001  The University of New Mexico and
                         The University of Texas at Austin

GRIMM is free software; you can redistribute it and/or modify
it under the terms of the GNU General Public License, Version 2,
dated June 1991, as published by the Free Software Foundation.

GRIMM is distributed in the hope that it will be useful, but
WITHOUT ANY WARRANTY; without even the implied warranty of
MERCHANTABILITY or FITNESS FOR A PARTICULAR PURPOSE.  See the GNU
General Public License for more details.

You should have received a copy of the GNU General Public License along
with this program; if not, write to the Free Software Foundation, Inc.,
51 Franklin Street, Fifth Floor, Boston, MA 02110-1301 USA.

------------------------------------------------------------------------------

Authors for GRIMM:
    Glenn Tesler
    Department of Mathematics
    University of California, San Diego
    La Jolla, CA 92093-0112
    <gptesler@math.ucsd.edu>
    http://math.ucsd.edu/~gptesler

Authors for GRAPPA:
    David A. Bader
    Electrical and Computer Engineering Department
    University of New Mexico
    Albuquerque, NM 87131
    +1.505.277.6724
    <dbader@eece.unm.edu>
    http://www.eece.unm.edu/~dbader

    Bernard M.E. Moret
    Department of Computer Science
    University of New Mexico
    Albuquerque, NM 87131
    +1.505.277.5699
    <moret@cs.unm.edu>
    http://www.cs.unm.edu/~moret

    Tandy Warnow
    Department of Computer Sciences
    University of Texas, Austin
    Austin, TX 78712
    +1.512.471.9724 
    <tandy@cs.utexas.edu>
    http://www.cs.utexas.edu/users/tandy/
     
    Stacia K Wyman
    Department of Computer Sciences
    University of Texas, Austin
    Austin, TX 78712
    +1.512.232.7432
    <stacia@cs.utexas.edu>
    http://www.cs.utexas.edu/users/stacia

    Mi Yan
    Electrical and Computer Engineering Department
    University of New Mexico
    Albuquerque, NM 87131
    +1.505.277.6185
    <miyan@unm.edu>
    http://www.ahpcc.unm.edu/~miyan/
