# Supplementary material for: The elusive evidence for chromothripsis
Source: Nucleic Acids Res. 2014 Jun 17;42(13):8231–42. doi: 10.1093/nar/gku525 (PMC4117757; doi:10.1093/nar/gku525)
Supplement: SUPPLEMENTARY DATA [file supp_gku525_nar-00163-n-2014-File006.gz › find_progressive/GRIMM-2.01/mcread_input.h]

/* mcread_input.h
 *    Read input genomes
 *
 * Copyright (C) 2001-2006 The Regents of the University of California
 * by Glenn Tesler
 *
 * Contains code from read_input.h in GRAPPA 1.02
 * Copyright (C) 2000-2001  The University of New Mexico and
 *                          The University of Texas at Austin
 * by David A. Bader, Bernard M.E. Moret, Tandy Warnow, Stacia K Wyman, Mi Yan
 *
 * See file COPYRIGHT for details.
 *****************************************************************************
 * This file is part of GRIMM.
 *
 * GRIMM is free software; you can redistribute it and/or modify
 * it under the terms of the GNU General Public License, Version 2,
 * dated June 1991, as published by the Free Software Foundation.
 *
 * GRIMM is distributed in the hope that it will be useful, but
 * WITHOUT ANY WARRANTY; without even the implied warranty of
 * MERCHANTABILITY or FITNESS FOR A PARTICULAR PURPOSE.  See the GNU
 * General Public License for more details.
 *
 * You should have received a copy of the GNU General Public License along
 * with this program; if not, write to the Free Software Foundation, Inc.,
 * 51 Franklin Street, Fifth Floor, Boston, MA 02110-1301 USA.
 */

/* Last modified on Tue Aug 1, 2006, by Glenn Tesler
 */

/* Modifed from GRAPPA 1.02: read_input.h */

#ifndef MCREAD_INPUT_H
#define MCREAD_INPUT_H

#include "mcstructs.h"

void check_genes(int *genes, int num_genes,
		 int at_genome);

void mcread_data(FILE *input, struct genome_struct **genome_list,
		 int *num_genes, int *num_genomes,
		 int *num_chromosomes,
		 int *nsegs,
		 int **seg_list);

void delete_caps(struct genome_struct *genome,
		 int num_genes, int num_chromosomes);

void delete_caps_segs(int nsegs, int *seg_list);

int check_caps(struct genome_struct *genome,
	       int num_genes, int num_chromosomes);

void reformat_caps(struct genome_struct *genome,
		   int num_genes, int num_chromosomes);

void discard_line(FILE *fd);
#endif /* MCREAD_INPUT_H */
