# Supplementary material for: The elusive evidence for chromothripsis
Source: Nucleic Acids Res. 2014 Jun 17;42(13):8231–42. doi: 10.1093/nar/gku525 (PMC4117757; doi:10.1093/nar/gku525)
Supplement: SUPPLEMENTARY DATA [file supp_gku525_nar-00163-n-2014-File006.gz › find_progressive/GRIMM-2.01/write_data.c]

/* write_data.c
 *    Formatted output of genome permutations.
 *
 * Copyright (C) 2001-2006 The Regents of the University of California
 * by Glenn Tesler
 *
 * See file COPYRIGHT for details.
 *****************************************************************************
 * This file is part of GRIMM.
 *
 * GRIMM is free software; you can redistribute it and/or modify
 * it under the terms of the GNU General Public License, Version 2,
 * dated June 1991, as published by the Free Software Foundation.
 *
 * GRIMM is distributed in the hope that it will be useful, but
 * WITHOUT ANY WARRANTY; without even the implied warranty of
 * MERCHANTABILITY or FITNESS FOR A PARTICULAR PURPOSE.  See the GNU
 * General Public License for more details.
 *
 * You should have received a copy of the GNU General Public License along
 * with this program; if not, write to the Free Software Foundation, Inc.,
 * 51 Franklin Street, Fifth Floor, Boston, MA 02110-1301 USA.
 */

/* Last modified on Tue Aug 1, 2006, by Glenn Tesler
 */

#include <stdio.h>
#include <stdlib.h>
#include "mcstructs.h"

void print_genome_unichrom(struct genome_struct *g,
			   int num_genes)
{
  int i;

  fprintf(outfile,">%s\n", g->gnamePtr);

  for (i=0 ; i<num_genes ; i++)
    fprintf(outfile,"%d ",g->genes[i]);

  fprintf(outfile,"\n");
  fflush(outfile);
}


/* print genome on 1 line.  Caps suppressed.  Chromosomes delimited by $. */
void print_genome_multichrom(struct genome_struct *g,
			     int num_genes, int num_chromosomes)
{
  int i;
  int lowcap = num_genes - 2*num_chromosomes + 1;
  int inchrom = FALSE;
  int gene;

  if (g->gnamePtr != (char *)NULL) 
    fprintf(outfile,">%s\n", g->gnamePtr);

  for (i=0 ; i<num_genes ; i++) {
    gene = g->genes[i];
    if (gene >= lowcap || gene <= -lowcap) {
      inchrom = !inchrom;
      if (!inchrom && i < num_genes-1)
	fprintf(outfile, "$ ");
    } else
      fprintf(outfile,"%d ",gene);
  }

  fprintf(outfile,"\n");
  fflush(outfile);
}

/* Print genome on multiple lines.  Caps included.
 * Chromosomes delimited by "/"
 */
void print_genome_multichrom_wcaps(struct genome_struct *g,
				   int num_genes, int num_chromosomes)
{
  int i;
  int lowcap = num_genes - 2*num_chromosomes + 1;
  int inchrom = FALSE;
  int gene;

  if (g->gnamePtr != (char *)NULL) 
    fprintf(outfile,">%s\n", g->gnamePtr);

  for (i=0 ; i<num_genes ; i++) {
    gene = g->genes[i];
    fprintf(outfile,"%d ",gene);

    if (gene >= lowcap || gene <= -lowcap) {
      inchrom = !inchrom;
      if (!inchrom && i < num_genes-1)
	fprintf(outfile, "/\n");
    }
  }

  fprintf(outfile,"/\n");
  fflush(outfile);
}


/* for printing columns of numbers in the range -num_genes..num_genes
 * with one space between them, compute the optimal width for 80 char screen.
 * Either w=3, 4, or 7 (as w+1 divides 80 for these)
 */
int optimal_gene_width(int num_genes)
{
  if (num_genes >= 1000) return 7;
  if (num_genes >= 100)  return 4;
  return 3;
}


/* Print multichromosomal genome.
 * width = -1: compute a width to use for all genes for alignment
 * width = 0: don't attempt to align, print each in min width
 * width > 0: attempt to right align each gene to this width
 *
 * multiline = 0: on one line
 * multiline = 1: one chromosome per line
 *
 * showcaps = 0: Delimit chromos by "$", omit caps
 * showcaps = 1: Delimit chromos by "/", show caps
 * showcaps = 2: Show caps
 *
 * showname = 0: don't show genome name
 * showname = 1: do show it
 */
void print_genome_multichrom_3(struct genome_struct *g,
			       int num_genes,
			       int num_chromosomes,
			       int width,
			       int multiline,
			       int showcaps,
			       int showname
			       )
{
  int i;
  int lowcap = num_genes - 2*num_chromosomes + 1;
  int inchrom = FALSE;
  int gene;

  /* count # genes displayed on current row */
  int row_count = 0;

  if (width == -1) {
    width = optimal_gene_width(num_genes);
  }

  if (showname && g->gnamePtr != (char *)NULL) 
    fprintf(outfile,">%s\n", g->gnamePtr);

  for (i=0 ; i<num_genes ; i++) {
    gene = g->genes[i];

    if (gene >= lowcap || gene <= -lowcap) {
      if (showcaps > 0) {
	row_count++;
	if (width == 0)
	  fprintf(outfile, "%d ",gene);
	else
	  fprintf(outfile, "%*d ", width, gene);
      }

      inchrom = !inchrom;
      if (!inchrom && i < num_genes-1 && row_count > 0) {
	switch(showcaps) {
	case 0:
	  if (width == 0)
	    fprintf(outfile, "$");
	  else
	    fprintf(outfile, "%*s", width, "$");
	  break;
	case 1:
	  if (width == 0)
	    fprintf(outfile, "/");
	  else
	    fprintf(outfile, "%*s", width, "/");
	  break;
	default: break;
	}
	if (multiline == 0) {
	  if (showcaps < 2) fprintf(outfile, " ");
	} else {
	  fprintf(outfile, "\n");
	}
	row_count = 0;
      }
    } else {
      if (width == 0)
	fprintf(outfile, "%d ",gene);
      else
	fprintf(outfile, "%*d ", width, gene);
      row_count++;
    }
  }

  if (row_count > 0) {
    switch(showcaps) {
    case 0:
      if (width == 0)
	fprintf(outfile, "$");
      else
	fprintf(outfile, "%*s", width, "$");
      break;
    case 1:
      if (width == 0)
	fprintf(outfile, "/");
      else
	fprintf(outfile, "%*s", width, "/");
      break;
    default: break;
    }

    fprintf(outfile,"\n");
  }

  fflush(outfile);
}
