# Supplementary material for: The elusive evidence for chromothripsis
Source: Nucleic Acids Res. 2014 Jun 17;42(13):8231–42. doi: 10.1093/nar/gku525 (PMC4117757; doi:10.1093/nar/gku525)
Supplement: SUPPLEMENTARY DATA [file supp_gku525_nar-00163-n-2014-File006.gz › find_progressive/GRIMM-2.01/tmp.data]

>start
1 2 3 4 5 6 $
>observed
1 3 -2 -4 5 6 $
