# Supplementary material for: The elusive evidence for chromothripsis
Source: Nucleic Acids Res. 2014 Jun 17;42(13):8231–42. doi: 10.1093/nar/gku525 (PMC4117757; doi:10.1093/nar/gku525)
Supplement: SUPPLEMENTARY DATA [file supp_gku525_nar-00163-n-2014-File006.gz › find_progressive/GRIMM-2.01/data/p225.txt]

# Example from page 225 of book
#    Pavel A. Pevzner,
#    Comptational Molecular Biology: An Algorithmic Approach,
#    (c) 2000, Massachusetts Institute of Technology
#
# Capping and transform gamma into pi:
#    grimm -f p225.txt
#
# Capping and transform pi into gamma:
#    grimm -f p225.txt -g 2,1

>gamma
1 2 3 4 $
5 6 7 8 $
9 10 11 12 $

>pi
-3 -2 $
-1 4 5 6 7 12 $
10 9 11 8 $
