# Supplementary material for: The elusive evidence for chromothripsis
Source: Nucleic Acids Res. 2014 Jun 17;42(13):8231–42. doi: 10.1093/nar/gku525 (PMC4117757; doi:10.1093/nar/gku525)
Supplement: SUPPLEMENTARY DATA [file supp_gku525_nar-00163-n-2014-File006.gz › find_progressive/GRIMM-2.01/data/uns_3all.txt]

# All 13 of these are equivalent as unsigned circular genomes:
#   grimm -f uns_3all.txt -C -u
# should display a matrix of 0's, since the genomes are identical
# (just represented differently).
#
# Leaving out -C or -u, or changing -C to -L, will not give a matrix of 0's,
# because the representations will no longer be regarded as equivalent.

>a
1 2 3
>b
2 3 1
>c
3 1 2
>d
-3 -2 -1
>e
-2 -1 -3
>f
-1 -3 -2
>g
-1 -2 -3
>h
-2 -3 -1
>i
-3 -1 -2
>j
3 2 1
>k
2 1 3
>l
1 3 2
>m
1 -3 2
