# Supplementary material for: The elusive evidence for chromothripsis
Source: Nucleic Acids Res. 2014 Jun 17;42(13):8231–42. doi: 10.1093/nar/gku525 (PMC4117757; doi:10.1093/nar/gku525)
Supplement: SUPPLEMENTARY DATA [file supp_gku525_nar-00163-n-2014-File006.gz › find_progressive/GRIMM-2.01/data/unsigned1.txt]

# Unsigned linear genomes
#
# Distance matrix:
#    grimm -f unsigned1.txt -L -u
#
# Scenario from genome1 to genome2:
#    grimm -f unsigned1.txt -L -u -g 1,2
#
# Heuristic to guess optimal signs for all genomes:
#    grimm -f unsigned1.txt -L -U 100 


>genome1
1 2 3 4 5
>genome2
1 4 3 2 5
>genome3
2 1 3 4 5
