# Supplementary material for: The elusive evidence for chromothripsis
Source: Nucleic Acids Res. 2014 Jun 17;42(13):8231–42. doi: 10.1093/nar/gku525 (PMC4117757; doi:10.1093/nar/gku525)
Supplement: SUPPLEMENTARY DATA [file supp_gku525_nar-00163-n-2014-File006.gz › find_progressive/GRIMM-2.01/data/gollan12.txt]

# Example from page 188 of book
#    Pavel A. Pevzner,
#    Comptational Molecular Biology: An Algorithmic Approach,
#    (c) 2000, Massachusetts Institute of Technology
#
# This is the Gollan permutation for n=12.
# It is unsigned and linear.
#
#    grimm -f gollan12.txt -L -u
# or
#    grimm -f gollan12.txt -L -U 100


>identity
1 2 3 4 5 6 7 8 9 10 11 12
>gollan(12)
3 1 5 2 7 4 9 6 11 8 12 10
