# Supplementary material for: The elusive evidence for chromothripsis
Source: Nucleic Acids Res. 2014 Jun 17;42(13):8231–42. doi: 10.1093/nar/gku525 (PMC4117757; doi:10.1093/nar/gku525)
Supplement: SUPPLEMENTARY DATA [file supp_gku525_nar-00163-n-2014-File006.gz › find_progressive/GRIMM-2.01/data/sample_data.txt]

>Genome1
1 -3 -2 $
4 5 6 7 8 $
9 10 $
>Genome2
1 2 7 8 $
4 5 6 3 $
9 10 $
>Genome3
1 -7 -2 8 $
4 5 6 3 $
9 10 $
>Genome4
1 2 3 -5 -4 10 $
9 6 7 8 $
