# Supplementary material for: The elusive evidence for chromothripsis
Source: Nucleic Acids Res. 2014 Jun 17;42(13):8231–42. doi: 10.1093/nar/gku525 (PMC4117757; doi:10.1093/nar/gku525)
Supplement: SUPPLEMENTARY DATA [file supp_gku525_nar-00163-n-2014-File006.gz › find_progressive/GRIMM-2.01/graph_components.h]

/* graph_components.h
 *    Form components of overlap graph.
 *
 * Copyright (C) 2001-2006 The Regents of the University of California
 * by Glenn Tesler
 *
 * See file COPYRIGHT for details.
 *****************************************************************************
 * This file is part of GRIMM.
 *
 * GRIMM is free software; you can redistribute it and/or modify
 * it under the terms of the GNU General Public License, Version 2,
 * dated June 1991, as published by the Free Software Foundation.
 *
 * GRIMM is distributed in the hope that it will be useful, but
 * WITHOUT ANY WARRANTY; without even the implied warranty of
 * MERCHANTABILITY or FITNESS FOR A PARTICULAR PURPOSE.  See the GNU
 * General Public License for more details.
 *
 * You should have received a copy of the GNU General Public License along
 * with this program; if not, write to the Free Software Foundation, Inc.,
 * 51 Franklin Street, Fifth Floor, Boston, MA 02110-1301 USA.
 */

/* Last modified on Tue Aug 1, 2006, by Glenn Tesler
 */

#ifndef GRAPH_COMPONENTS_H
#define GRAPH_COMPONENTS_H


void form_connected_components(graph_t *G);

void classify_connected_components(graph_t *G);


/* component types for computing hurdles */
#define C_U      0
#define C_IU     1
#define C_RU     2
void calc_num_hurdles_and_fortress(graph_t *G,
				   int comp_type, /* U, IU, RU */
				   hurdlecounts_t *counts);

int calc_num_semirealknots(graph_t *G, int *has_sgrk);

int calc_num_semiknots(graph_t *G);

int calc_num_simple(graph_t *G);


#endif /* GRAPH_COMPONENTS_H */
