# Supplementary material for: The elusive evidence for chromothripsis
Source: Nucleic Acids Res. 2014 Jun 17;42(13):8231–42. doi: 10.1093/nar/gku525 (PMC4117757; doi:10.1093/nar/gku525)
Supplement: SUPPLEMENTARY DATA [file supp_gku525_nar-00163-n-2014-File006.gz › find_progressive/GRIMM-2.01/graph_edit.h]

/* graph_edit.h
 *    Build the breakpoint graph, and routines to reverse portions of
 *    it and add edges.
 *
 * Copyright (C) 2001-2006 The Regents of the University of California
 * by Glenn Tesler
 *
 * See file COPYRIGHT for details.
 *****************************************************************************
 * This file is part of GRIMM.
 *
 * GRIMM is free software; you can redistribute it and/or modify
 * it under the terms of the GNU General Public License, Version 2,
 * dated June 1991, as published by the Free Software Foundation.
 *
 * GRIMM is distributed in the hope that it will be useful, but
 * WITHOUT ANY WARRANTY; without even the implied warranty of
 * MERCHANTABILITY or FITNESS FOR A PARTICULAR PURPOSE.  See the GNU
 * General Public License for more details.
 *
 * You should have received a copy of the GNU General Public License along
 * with this program; if not, write to the Free Software Foundation, Inc.,
 * 51 Franklin Street, Fifth Floor, Boston, MA 02110-1301 USA.
 */

/* Last modified on Tue Aug 1, 2006, by Glenn Tesler
 */

#ifndef GRAPH_EDIT_H
#define GRAPH_EDIT_H


void double_perms(struct genome_struct *g1, struct genome_struct *g2,
           int offset,
	   int num_genes,
	   distmem_t *distmem);

void classify_cycle_path(graph_t *G,
			 pathcounts_t *pcounts);

void flip_chromosomes(graph_t *G, int cnum_start, int cnum_end,
		      int updatecycleinfo);

void flip_chromosomes_nocycles(graph_t *G, int cnum_start, int cnum_end);

void flip_chromosome_wvertex(graph_t *G, int i);

void test_flipping(graph_t *G, int num_chromosomes);

void closepath(graph_t *G, int index, pathcounts_t *pcounts);

void addedge(graph_t *G, int i, int j, pathcounts_t *pcounts);

void join_paths_2_cycle(graph_t *G,
			int v1, int v2, int v3, int v4,
			pathcounts_t *pcounts);


void join_pgpaths_2_cycle(graph_t *G,
			  int i, int j,
			  pathcounts_t *pcounts);

void print_arrays(graph_t *G);

int graphdist(graph_t *G, int i, int j);

#endif /* GRAPH_EDIT_H */
