# Supplementary material for: The elusive evidence for chromothripsis
Source: Nucleic Acids Res. 2014 Jun 17;42(13):8231–42. doi: 10.1093/nar/gku525 (PMC4117757; doi:10.1093/nar/gku525)
Supplement: SUPPLEMENTARY DATA [file supp_gku525_nar-00163-n-2014-File006.gz › find_progressive/GRIMM-2.01/README]

------------------
|  INTRODUCTION  |
------------------

Program: GRIMM 2.01: Genome Rearrangements in Man and Mouse
Author:  Glenn Tesler, gptesler@math.ucsd.edu
Date:    2 August 2006

Contains code from GRAPPA 1.02 by David A. Bader, Bernard M.E. Moret,
Tandy Warnow, Stacia K Wyman, Mi Yan.

GRIMM stands for Genome Rearrangements in Man and Mouse.  GRIMM
regards genomes as signed or unsigned permutations of numbers
1,2,...,n, representing orthologous elements (syntenic blocks,
homologous genes, etc.).  GRIMM implements several algorithms to
determine the most parsimonious distance between two genomes based on
reversals (single chromosome case) or reversals plus translocations,
fissions, and fusions (multiple chromosome case).

Most of the algorithms are described in the papers listed
in the references, but some of the algorithms for unsigned genomes
are not yet published.

-----------
|  SETUP  |
-----------

This program has only been tested on SunOS, Linux, and Mac OS X.

("%" is the unix prompt)

% gzip -d GRIMM_2.01.tar.gz
% tar xvf GRIMM_2.01.tar
% cd GRIMM_2.01
% make

("gzip -d" might be "gunzip" on your system)
("make" might be "gmake")

The executable is called grimm and you should either copy it to
your bin directory or should add this directory to your PATH.
Some demonstration files are in the subdirectory data.

-----------
|  USAGE  |
-----------

Usage: grimm -f datafile [-o outfile] [other options]

   -f datafile: name of file containing all the genomes
   -o outfile: output file name.  Output goes to STDOUT unless -o used.
   -v: Verbose output.
       In pairwise mode, outputs all the graph parameters.
       In matrix mode, outputs matrices for all graph parameters.
       In special functions, outputs extra information.

Genome type:
   -L: unichromosomal (directed) linear
   -C: unichromosomal circular
   Multichromosomal (undirected linear chromosomes) used unless -L/-C given

Genome selection:
   -g i,j: compare genomes i and j (counting from 1)
      Rearrangement scenario will go from genome i to genome j.
      In Hannenhalli-Pevzner papers, genome i is gamma and genome j is pi.
      For files with 3 or more genomes, unless -g is specified, a distance
      matrix is printed and options -d, -c, -z, -s are not available.
   -m: force matrix output even for 2 genomes

Function: (default -d -c -s for multichromosomal, -d -s for unichromosomal)
   -d: distance
   -c: show capping
   -z: show capping and chromosome delimeters too
   -s: display an optimal scenario (see -S below)
   -u: distance of unsigned genomes; find signs giving optimal distance
   -U #: unsigned genomes approximation algorithm with # iterations
   -W file: optional file with weight matrix for -U
   -S #: produce/display optimal scenario in a certain format (#=1,...,7)
      #=1: operations may occur in any order
      #=2,...,7: operations are prioritized
        rev. short->long; flip chromos; fusion; transloc short->long; fission
      #=1,2,3,4: scenario respects initial capping
      #=5,6,7: scenario may not respect initial capping, so can avoid flips
      #=2: 1-line permutations with caps
      #=3: multiline permutations, show caps, / at end of chromo
      #=4: multiline permutations, hide caps, $ at end of chromo
      #=5,6,7: different greedy approaches to reversals first
        They allow recapping, so hide caps and show $ at end of each chromo

Special functions:
   -t#: test all 1-step reversals, list the ones reducing distance by 1,
       and give statistics
       #=1,2,3,4 specifies test method (debugging)
   -F n: tabulate statistics for given # genes n
   -T xxx: output graph in TeX form.  xxx is a combination of
      l: left-to-right format  c: component/cycle format  (only use one)
      b: bracket chromosomes
      s: signed labels
      u: unsigned labels 2x-1,2x  a: unsigned labels a,b  (only use one)
      r: list of raw components, cycles, paths, not TeX format
      1-6: stage in multichromosomal capping algorithm
      Some argument must be given, so use 1 if nothing else

Debugging (not for general use):
   -D1: delete caps from multichromosomal genomes, treat as linear
   -D2: put caps on multichromosomal genomes, then treat them as unichromosomal
   -M n: the data appears in unichromosomal format, but has been manually
       capped for n chromosomes
   -X arg: demo of extensions


------------
|  FORMAT  |
------------

Format of datafile: each entry has the form
   >human
   # Chromosome 1
   5 -2 3 -1 $
   # Chromosome 2
   7 -4 6 $
   # Chromosome 3
   8
   ...
   >mouse
   ...
Each genome starts with a line ">genomename".
The genes are separated by any whitespace, and may be on multiple lines.
The chromosomes are separated by ";" or "$".  New lines between
chromosomes are recommended for neatness but are not required.
Comments begin with "#" and go to the end of the line.

With the -U option only, strips of unknown orientation may be bracketed:
   5 [ -2 3 ] -1 $
means it's either -2 3 or -3 2 but the unbracketed genes are fixed.
If no [] with the -U option then unknown signs on all genes in genomes 2,3,...
Brackets {} () are reserved and currently ignored.


--------------
|  EXAMPLES  |
--------------

Here are few basic examples that you should be able to run directly.

% grimm -f data/sample_data.txt
Gives a distance matrix (since there are 4 genomes).

% grimm -f data/sample_data.txt -g 1,4
-g 1,4: gives three things regarding the first and fourth genomes:
(1) distance
(2) multichromosomal "capping"
(3) a possible rearrangement scenario proving that distance is achievable

% grimm -f data/sample_data.txt -g 1,4 -d
-d: Distance only (from 1st to 4th genome because of -g 1,4)

% grimm -f data/sample_data.txt -g 1,4 -d -v
Distance from 1st to 4th genome, plus more statistics on the breakpoint graph.

% grimm -f data/sample_data.txt -g 1,4 -c
% grimm -f data/sample_data.txt -g 1,4 -z
Multichromosomal capping for scenario between 1st and 4th genome.
-c: as one line permutation, equivalent to the single chromosome sorting
by reversals problem;
-z: split onto separate lines by chromosome

% grimm -f data/p225.txt
This file is for the two genomes on p. 225 of Pevzner's book.
Gives distance, multichromosomal capping, and a possible rearrangement
scenario from the first to the second genome.

% grimm -f data/p225.txt -g 2,1
Similar but goes from the second to the first genome.

% grimm -f data/gollan12.txt -L -u
Gives a scenario between the two genomes.
-L: unichromosomal directed linear
-u: unsigned genes, find a single assignment of signs that gives a most
parsimonious scenario.

% grimm -f data/gollan12.txt -L -U 100
Also for unsigned data but using an approximation algorithm.
Searches for sign pattern(s) that give most parsimonious distance,
and reports on pattern(s) giving the smallest distance it finds.
-U 100: 100 random trials of the approximation algorithm.

% grimm -f data/uns_3all.txt: -C -u
These 13 permutations are all equivalent as circular unsigned genomes.
This will display a 13x13 matrix of their pairwise distances as
circular unsigned genomes (which should all be 0 since they're equivalent).
-C: Circular genomes
-u: unsigned genes (so the signs on them are irrelevant)

% grimm -f data/unsigned1.txt -L -u
% grimm -f data/unsigned1.txt -L -u -g 1,2
% grimm -f data/unsigned1.txt -L -U 100 


----------------
|  REFERENCES  |
----------------

1. Hannenhalli, S. and Pevzner, P.A. (1995a) Transforming cabbage into
   turnip (polynomial algorithm for sorting signed permutations by reversals).
   In Proceedings of the 27th Annual ACM Symposium on the Theory of Computing,
   pp. 178-189.  (Full journal version with same title appeared in (1999)
   J. ACM 46: 1-27).

2. Hannenhalli, S. and Pevzner, P.A. (1995b) Transforming men into mice
   (polynomial algorithm for genomic distance problem).  In 36th Annual
   Symposium on Foundations of Computer Science (Milwaukee, WI, 1995). IEEE
   Comput. Soc. Press, Los Alamitos, CA, pp. 581-592.

3. Hannenhalli, S. and Pevzner, P.A. (1996) To cut or not to cut
   (applications of comparative physical maps in molecular evolution).  In
   Proceedings of the Seventh Annual ACM-SIAM Symposium on Discrete Algorithms
   (Atlanta, GA, 1996), ACM, New York, pp. 304-313.

4. Bader, D., Moret, B., and Yan, M. (2001) A linear-time algorithm for
   computing inversion distances between signed permutations with an
   experimental study.  J. Comput. Biol. 8(5): 483-491.

5. Tesler, G. (2002a) GRIMM: genome rearrangements web
   server. Bioinformatics 18(3): 492-3.

6. Tesler, G. (2002b) Efficient algorithms for multichromosomal genome
   rearrangements. J Comp Sys Sci 65(3): 587-609.

7. Ozery-Flato, M. and Shamir, R. (2003) Two notes on genome
   rearrangement. J. Bioinform. Comput. Biol. 1(1): 71-94.
   
   
----------
|  BUGS  |
----------

Contact: gptesler@math.ucsd.edu
