# Supplementary material for: The elusive evidence for chromothripsis
Source: Nucleic Acids Res. 2014 Jun 17;42(13):8231–42. doi: 10.1093/nar/gku525 (PMC4117757; doi:10.1093/nar/gku525)
Supplement: SUPPLEMENTARY DATA [file supp_gku525_nar-00163-n-2014-File006.gz › find_progressive/GRIMM-2.01/write_data.h]

/* write_data.h
 *    Formatted output of genome permutations
 *
 * Copyright (C) 2001-2006 The Regents of the University of California
 * by Glenn Tesler
 *
 * See file COPYRIGHT for details.
 *****************************************************************************
 * This file is part of GRIMM.
 *
 * GRIMM is free software; you can redistribute it and/or modify
 * it under the terms of the GNU General Public License, Version 2,
 * dated June 1991, as published by the Free Software Foundation.
 *
 * GRIMM is distributed in the hope that it will be useful, but
 * WITHOUT ANY WARRANTY; without even the implied warranty of
 * MERCHANTABILITY or FITNESS FOR A PARTICULAR PURPOSE.  See the GNU
 * General Public License for more details.
 *
 * You should have received a copy of the GNU General Public License along
 * with this program; if not, write to the Free Software Foundation, Inc.,
 * 51 Franklin Street, Fifth Floor, Boston, MA 02110-1301 USA.
 */

/* Last modified on Tue Aug 1, 2006, by Glenn Tesler
 */

#ifndef WRITE_DATA_H
#define WRITE_DATA_H


void print_genome_unichrom(struct genome_struct *g,
			   int num_genes);

void print_genome_multichrom(struct genome_struct *g,
			     int num_genes, int num_chromosomes);

void print_genome_multichrom_wcaps(struct genome_struct *g,
				   int num_genes, int num_chromosomes);

void print_genome_multichrom_3(struct genome_struct *g,
			       int num_genes,
			       int num_chromosomes,
			       int width,
			       int multiline,
			       int showcaps,
			       int showname
			       );

int optimal_gene_width(int num_genes);


#endif /* WRITE_DATA_H */
