# Supplementary material for: The elusive evidence for chromothripsis
Source: Nucleic Acids Res. 2014 Jun 17;42(13):8231–42. doi: 10.1093/nar/gku525 (PMC4117757; doi:10.1093/nar/gku525)
Supplement: SUPPLEMENTARY DATA [file supp_gku525_nar-00163-n-2014-File006.gz › find_progressive/GRIMM-2.01/e_malloc.c]

/* e_malloc.c
 *    Memory allocation with error abort if necessary.
 *
 * Copyright (C) 2001-2006 The Regents of the University of California
 * by Glenn Tesler
 *
 * See file COPYRIGHT for details.
 *****************************************************************************
 * This file is part of GRIMM.
 *
 * GRIMM is free software; you can redistribute it and/or modify
 * it under the terms of the GNU General Public License, Version 2,
 * dated June 1991, as published by the Free Software Foundation.
 *
 * GRIMM is distributed in the hope that it will be useful, but
 * WITHOUT ANY WARRANTY; without even the implied warranty of
 * MERCHANTABILITY or FITNESS FOR A PARTICULAR PURPOSE.  See the GNU
 * General Public License for more details.
 *
 * You should have received a copy of the GNU General Public License along
 * with this program; if not, write to the Free Software Foundation, Inc.,
 * 51 Franklin Street, Fifth Floor, Boston, MA 02110-1301 USA.
 */

/* Last modified on Tue Aug 1, 2006, by Glenn Tesler
 */

#include <stdio.h>
#include <stdlib.h>
#include <errno.h>

#include "e_malloc.h"
#include "mcstructs.h"

/* allocate memory, and abort if error */
/* void *e_malloc(int size, char *msg)
   equivalent to malloc(size) if successful;
   if unsuccessful, prints error message including spot for msg, and aborts */

void *e_malloc(int s, char *msg) {
  void *p;

  p = malloc(s);
  if (p == (void *)NULL) {
    fflush(outfile);
    fclose(outfile);

    if (errno == ENOMEM)
      fprintf(stderr,"ERROR: Insufficient memory on this system.");
    else if (errno == EAGAIN)
      fprintf(stderr,"ERROR: Insufficient memory at this time.");
    else {
      fprintf(stderr,"ERROR: Unexpected error during malloc:");
      perror("mcdist");
    }
    fprintf(stderr," %s NULL\n", msg);

    exit(-1);
  }
  return p;
}

void *e_calloc(int n, int s, char *msg) {
  void *p;

  p = calloc(n,s);
  if (p == (void *)NULL) {
    fflush(outfile);
    fclose(outfile);

    if (errno == ENOMEM)
      fprintf(stderr,"ERROR: Insufficient memory on this system.");
    else if (errno == EAGAIN)
      fprintf(stderr,"ERROR: Insufficient memory at this time.");
    else {
      fprintf(stderr,"ERROR: Unexpected error during malloc:");
      perror("mcdist");
    }
    fprintf(stderr," %s NULL\n", msg);

    exit(-1);
  }
  return p;
}
