# Supplementary material for: The elusive evidence for chromothripsis
Source: Nucleic Acids Res. 2014 Jun 17;42(13):8231–42. doi: 10.1093/nar/gku525 (PMC4117757; doi:10.1093/nar/gku525)
Supplement: SUPPLEMENTARY DATA [file supp_gku525_nar-00163-n-2014-File006.gz › find_progressive/make_rearrangement_images.py]

import matplotlib
matplotlib.use("cairo")
import matplotlib.pyplot as pp
import matplotlib.cm
import matplotlib.colors
from matplotlib.patches import PathPatch
from matplotlib.path import Path

import csv
import random
import re
import sys
#REGION_END = 34000000
REGION_END = 101000000
#REGION_END = 181000000

def parse_info_file(info_file):
    info_dict = {}
    for line in file(info_file):
        ls = [int(k) for k in line.strip().split('\t')]

        info_dict[ls[0]] = (ls[1],ls[2])
    return info_dict

def parse_grimm_results_file(grimm_results_file):

    grimm_steps = []

    read_to_chrom_lines = False
    for line in file(grimm_results_file):
        if not read_to_chrom_lines:
            if not line.startswith("Step"):
                continue
            else:
                read_to_chrom_lines = True
                continue
        if line.startswith("Step"):
            start, end = [int(k) for k in re.findall("(?<=\[)-?\d+(?=\])",
                line)]
            grimm_steps.append((start, end))
        else:
            pass
            #grimm_steps.append([int(k) for k in re.findall("\d+", line)])
    return grimm_steps

def delete_segment(segments, seg_start, seg_end):

    try:
        seg_index = segments.index([seg_start, seg_end, '+'])
    except ValueError:
        seg_index = segments.index([seg_start, seg_end, '-'])

    print "seg_index", seg_index

    new_segments = segments[:seg_index] + segments[seg_index+1:]
    return new_segments

def invert_segments(segments, info_dict, start, end):
    start_bounds = info_dict[abs(start)]
    end_bounds = info_dict[abs(end)]

    start_index = segments.index( [start_bounds[0], start_bounds[1],
        '+' if start > 0 else '-'] )
    end_index = segments.index( [end_bounds[0], end_bounds[1],
        '+' if end > 0 else '-'] )

    segs_to_invert = segments[start_index:end_index+1][::-1]
    for seg in segs_to_invert:
        if seg[2] == '+':
            seg[2] = '-'
        elif seg[2] == '-':
            seg[2] = '+'
    new_segments = segments[:start_index] + segs_to_invert + segments[end_index+1:]
    return new_segments

def parse_bkpts_file(bkpts_file):
    bkpts = []
    with open(bkpts_file, 'rb') as tsvfile:
        bp_reader = csv.DictReader(tsvfile, delimiter='\t')
        for row in bp_reader:
            if '-' in row['Pos1']:
                pos1 = sum([int(k) for k in row['Pos1'].split('-')])/2
            else:
                pos1 = int(row['Pos1'])
            if '-' in row['Pos2']:
                pos2 = sum([int(k) for k in row['Pos2'].split('-')])/2
            else:
                pos2 = int(row['Pos2'])
            bkpts.append((pos1,row['Strd1'],pos2,row['Strd2']))
    return bkpts

def draw_breakpoints(ax, bkpts):

    ax.plot([0, REGION_END], [0, 0], 'k-', lw=3)
    codes = [Path.MOVETO, Path.CURVE4, Path.CURVE4, Path.CURVE4]

    for bkpt in bkpts:
        pos1, strd1, pos2, strd2 = bkpt
        if strd1 == '+' and strd2 == '+': #Deletion
            verts = [(pos1, 0), (pos1, 3.5), (pos2, 3.5), (pos2, 0)]
            path = Path(verts, codes)
            patch = PathPatch(path, facecolor='none', edgecolor='#e40045',
                    lw=2)
            #e = FancyArrowPatch(posA=(pos1,0),posB=(pos2,0),
            #        connectionstyle='angle3,angleA=45,angleB=-45',
            #        lw=2, color='#e40045')
        elif strd1 == '-' and strd2 == '-': #Tandem dup
            verts = [(pos1, 0), (pos1, 2.5), (pos2, 2.5), (pos2, 0)]
            path = Path(verts, codes)
            patch = PathPatch(path, facecolor='none', edgecolor='#001eff',
                    lw=2)
            #e = FancyArrowPatch(posA=(pos1,0),posB=(pos2,0),
            #        connectionstyle='angle3,angleA=45,angleB=-45',
            #        lw=2, color='#001eff')
        elif strd1 == '+' and strd2 == '-': #Tail-to-tail
            verts = [(pos1, 0), (pos1, -3.5), (pos2, -3.5), (pos2, 0)]
            path = Path(verts, codes)
            patch = PathPatch(path, facecolor='none', edgecolor='#1eb08e',
                    lw=2)
            #e = FancyArrowPatch(posA=(pos1,0),posB=(pos2,0),
            #        connectionstyle='angle3,angleA=-45,angleB=45',
            #        lw=2, color='#1EB08E')
        elif strd1 == '-' and strd2 == '+': #Head-to-head
            verts = [(pos1, 0), (pos1, -2.5), (pos2, -2.5), (pos2, 0)]
            path = Path(verts, codes)
            patch = PathPatch(path, facecolor='none', edgecolor='#c3de2a',
                    lw=2)
            #e = FancyArrowPatch(posA=(pos1,0),posB=(pos2,0),
            #        connectionstyle='angle3,angleA=-45,angleB=45',
            #        lw=2, color='#C3DE2A')
        else:
            print "Couldn't write", bkpt
        ax.add_patch(patch)

def draw_segments(ax, segments, cmin, cmax):
    cmap = matplotlib.cm.jet
    norm = matplotlib.colors.Normalize(vmin=cmin,vmax=cmax)

    running_total = 0
    for segment in segments:
        seg_length = segment[1] - segment[0]
        seg_mean = (segment[1] + segment[0])/2
        ax.plot([running_total, running_total+seg_length],[0, 0],
            color=cmap(norm(seg_mean)), lw=16)
        running_total += seg_length


def draw_image(segments, current_bkpts, target_bkpts, cmin, cmax, counter):

    pp.figure(1, figsize=(12,12), dpi=160)
    ax1 = pp.subplot(311)
    draw_segments(ax1, segments, cmin, cmax)

    ax2 = pp.subplot(312)
    draw_breakpoints(ax2, current_bkpts)

    ax3 = pp.subplot(313)
    draw_breakpoints(ax3, target_bkpts)
    ax3.set_autoscaley_on(False)
    ax3.set_ylim(-4,4)

    ax1.get_yaxis().set_visible(False)
    ax1.set_ylim(-3, 3)
    ax2.get_yaxis().set_visible(False)
    ax2.set_ylim(ax3.get_ylim())
    ax3.get_yaxis().set_visible(False)

    ax1.set_xlim(cmin, cmax)
    ax2.set_xlim(cmin, cmax)
    ax3.set_xlim(cmin, cmax)

    ax1.set_title("Chromosome")
    ax2.set_title("Breakpoints")
    ax3.set_title("Target Breakpoints")

    pp.savefig("fig" + "%04d"%counter + ".png")
    pp.close()

def interleave(*args):
    iters = sum(([iter(arg)]*len(arg) for arg in args), [])
    random.shuffle(iters)
    return map(next, iters)

def build_segments(info_dict):

    segments = []
    last_pos = 1
    for i in range(1, max(info_dict) + 1):
        if info_dict[i][0] != last_pos:
            segments.append( [last_pos, info_dict[i][0], '+'] )
        segments.append( [info_dict[i][0], info_dict[i][1], '+'] )
        last_pos = info_dict[i][1]
    return segments

def breakpoint_list(segments):

    bkpts = []
    for i in range(len(segments) - 1):
        bkpt = name_bp(segments[i], segments[i+1])
        if bkpt:
            bkpts.append(bkpt)
    return bkpts

def name_bp(this_segment, next_segment):
    this_seg_ori = 1 if this_segment[2] == '+' else -1
    next_seg_ori = 1 if next_segment[2] == '+' else -1

    left_edge = this_segment[1] if this_seg_ori == 1 else this_segment[0]
    right_edge = next_segment[0] if next_seg_ori == 1 else next_segment[1]

    if this_seg_ori == next_seg_ori and left_edge == right_edge:
        return None

    if left_edge < right_edge:
        pos1 = left_edge
        strand1 = '+' if this_seg_ori == 1 else '-'
        pos2 = right_edge
        strand2 = '+' if next_seg_ori == 1 else '-'
    else:
        pos1 = right_edge
        strand1 = '-' if next_seg_ori == 1 else '+'
        pos2 = left_edge
        strand2 = '-' if this_seg_ori == 1 else '+'
    return (pos1, strand1, pos2, strand2)

def main(info_file, grimm_results_file, bkpts_file):
    info_dict = parse_info_file(info_file)
    segments = build_segments(info_dict)
    grimm_steps = parse_grimm_results_file(grimm_results_file)
    target_bkpts = parse_bkpts_file(bkpts_file)
    cmin = 1
    cmax = REGION_END
    inversion_steps = [("invert", k[0], k[1]) for k in grimm_steps]
    deletion_steps = [("delete", k[0], k[1]) for k in segments if (k[0], k[1]) not in info_dict.values()]
    random.shuffle(deletion_steps)
    rearr_steps = interleave(inversion_steps, deletion_steps)

    print len(inversion_steps), len(deletion_steps)
    sys.exit(1)
    counter = 1
    draw_image(segments, [], target_bkpts, cmin, cmax, 0)
    for rearr in rearr_steps:
        print rearr
        if rearr[0] == "invert":
            segments = invert_segments(segments, info_dict, rearr[1], rearr[2])
        elif rearr[0] == "delete":
            segments = delete_segment(segments, rearr[1], rearr[2])
        current_bkpts = breakpoint_list(segments)
        #print current_bkpts
        #print segments
        draw_image(segments, current_bkpts, target_bkpts, cmin, cmax, counter)
        counter += 1
        #if counter > 5: break


if __name__ == '__main__':
    if len(sys.argv) != 4:
        print "<info> <grimm_results> <bkpts>"
        sys.exit()
    main(sys.argv[1], sys.argv[2], sys.argv[3])
