# Supplementary material for: The elusive evidence for chromothripsis
Source: Nucleic Acids Res. 2014 Jun 17;42(13):8231–42. doi: 10.1093/nar/gku525 (PMC4117757; doi:10.1093/nar/gku525)
Supplement: SUPPLEMENTARY DATA [file supp_gku525_nar-00163-n-2014-File006.gz › simulate_chromosome/Heuristic_rearr_sims.py]

import collections
import copy
import csv
import itertools
import multiprocessing
import random
import sys

import matplotlib
matplotlib.use("cairo")
import matplotlib.pyplot as pp

CHROMOSOME_OF_INTEREST = '15'
REGION_START = int(18e6)
REGION_END = int(101e6)

REARR_STATES = [bound+1 for bound in range(5, 101, 5)]
NUM_OF_CYCLES = 25
BP_COUNT = "corrected_num_state_changes"
#BP_COUNT = "cn_num_state_changes"

def parse_bpf(f):
    bps = []
    with open(f, 'rb') as tsvfile:
        bp_reader = csv.DictReader(tsvfile, delimiter='\t')
        for row in bp_reader:
            bps.append(row)
    return bps

def jitter(X):

    jitter_std = .25 #.0025*(max(X)-min(X))
    for i in range(len(X)):
        X[i] += random.normalvariate(0, jitter_std)
        if X[i] < 0:
            X[i] = 0
    return X

def get_num_states(segments, curr_state):
    d = {}
    for s in segments:
        d[s['name']] = 0
    for c in curr_state:
        d[c['name']] += 1
    return len(set(d.values()))

def get_num_states_threshold(segments, curr_state, threshold = .95):
    d = {}
    sizes = {}
    for s in segments:
        d[s['name']] = 0
        sizes[s['name']] = s['size']

    for c in curr_state:
        d[c['name']] += 1

    #Now we want to know how much of the chromosome each copy state covers
    cs_coverage = dict([ (k, 0) for k in d.values() ])
    for segment in d:
        size = sizes[segment]
        copy_number = d[segment]
        cs_coverage[copy_number] += size

    total_chrom_length = sum(cs_coverage.values())
    threshold_coverage = threshold*total_chrom_length
    i = 0
    total_bases = 0
    for bases in sorted(cs_coverage.values(), reverse=True):
        total_bases += bases
        i += 1
        if total_bases >= threshold_coverage:
            break
    return i

def name_bp(this_segment, next_segment):

    this_seg_ori = 1 if this_segment['orientation'] == 'Forward' else -1
    next_seg_ori = 1 if next_segment['orientation'] == 'Forward' else -1

    left_edge = this_segment['higher'] if this_seg_ori == 1 else this_segment['lower']
    right_edge = next_segment['lower'] if next_seg_ori == 1 else next_segment['higher']

    if left_edge < right_edge:
        pos1 = left_edge
        strand1 = '+' if this_seg_ori == 1 else '-'
        pos2 = right_edge
        strand2 = '+' if next_seg_ori == 1 else '-'
    else:
        pos1 = right_edge
        strand1 = '-' if next_seg_ori == 1 else '+'
        pos2 = left_edge
        strand2 = '-' if this_seg_ori == 1 else '+'

    return (pos1, strand1, pos2, strand2)

def get_corrected_num_state_changes(curr_state):
    bps = set()
    for i in range(len(curr_state) - 1):
        if curr_state[i]["orientation"] != curr_state[i+1]["orientation"] or \
          (curr_state[i]["lower"] != curr_state[i+1]["higher"] and \
           curr_state[i]["higher"] != curr_state[i+1]["lower"]):
              bps.add(name_bp(curr_state[i], curr_state[i+1]))

    return len(bps)

def get_list_of_bps(curr_state):
    bps = set()
    for i in range(len(curr_state) - 1):
        if curr_state[i]["orientation"] != curr_state[i+1]["orientation"] or \
          (curr_state[i]["lower"] != curr_state[i+1]["higher"] and \
           curr_state[i]["higher"] != curr_state[i+1]["lower"]):
              bps.add(name_bp(curr_state[i], curr_state[i+1]))

    return list(bps)


def compare_bps_to_observed(bps, observed):

    obs_tuples = []
    for obs in observed:
        obs_tuples.append( (obs['Pos1'], obs['Strd1'], obs['Pos2'], obs['Strd2']) )

    #print 'bps', bps
    #print 'obs', obs_tuples
    diff_counter = 0
    for obs in obs_tuples:
        if obs not in bps:
            diff_counter += 1

    #for bp in bps:
    #    if bp not in obs_tuples:
    #        diff_counter += 1
    #print diff_counter
    return diff_counter

def get_num_state_changes(curr_state):
    ct = 0
    for i in range(len(curr_state) - 1):
        if curr_state[i]["orientation"] != curr_state[i+1]["orientation"] or \
          (curr_state[i]["lower"] != curr_state[i+1]["higher"] and \
           curr_state[i]["higher"] != curr_state[i+1]["lower"]):
              ct += 1
    return ct

def get_cn_num_state_changes(curr_state, segments):
    d = dict([(k['name'],0) for k in segments])
    for cs in curr_state:
        d[cs['name']] += 1
    cn_list = sorted(d.items(), key=lambda x:int(x[0][:x[0].index('.to.')]))
    cn_changes = 0
    for i in range(len(cn_list)-1):
        if cn_list[i][1] != cn_list[i+1][1]:
            cn_changes += 1
    return cn_changes

def build_segments(bkpts):
    segments = []
    for i in range(len(bkpts) - 1):
        start = bkpts[i]
        end = bkpts[i+1]
        name = str(start) + '.to.' + str(end)
        segments.append({'name':name, 'start':start, 'end':end,
            'size':end-start, 'count':1})
    return segments

def build_curr_state(segments):
    curr_state = []
    for i in range(len(segments)):
        cs = {'pos':i, 'name':segments[i]['name'], 'orientation':'Forward',
                'size':segments[i]['size'], 'lower':segments[i]['start'],
                'higher':segments[i]['end']}
        curr_state.append(cs)
    return curr_state

def choose_rearr_random(curr_rearrs, curr_state, inv_weight):

    rearr_types = []
    for rearr in curr_rearrs:
        if rearr["Strd1"] == "+":
            possible_segs_1 = [k[0] for k in enumerate(curr_state)
                    if k[1]["higher"] == rearr["Pos1"]]
        else:
            possible_segs_1 = [k[0] for k in enumerate(curr_state)
                    if k[1]["lower"] == rearr["Pos1"]]
        if rearr["Strd2"] == "+":
            possible_segs_2 = [k[0] for k in enumerate(curr_state)
                    if k[1]["lower"] == rearr["Pos2"]]
        else:
            possible_segs_2 = [k[0] for k in enumerate(curr_state)
                    if k[1]["higher"] == rearr["Pos2"]]

        left_seg_index = random.choice(possible_segs_1)
        right_seg_index = random.choice(possible_segs_2)
        left_seg = curr_state[left_seg_index]
        right_seg = curr_state[right_seg_index]

        left_curr_ori = left_seg["orientation"]
        right_curr_ori = right_seg["orientation"]

        if ((left_curr_ori == "Forward"  and rearr["Strd1"] == "+" or
             left_curr_ori == "Reversed" and rearr["Strd1"] == "-") and
           (right_curr_ori == "Forward"  and rearr["Strd2"] == "+" or
            right_curr_ori == "Reversed" and rearr["Strd2"] == "-")):
               type_rearr = "Deletion"
        if ((left_curr_ori == "Forward"  and rearr["Strd1"] == "+" or
             left_curr_ori == "Reversed" and rearr["Strd1"] == "-") and
           (right_curr_ori == "Forward"  and rearr["Strd2"] == "-" or
            right_curr_ori == "Reversed" and rearr["Strd2"] == "+")):
               type_rearr = "Tail-to-tail"
        if ((left_curr_ori == "Forward"  and rearr["Strd1"] == "-" or
             left_curr_ori == "Reversed" and rearr["Strd1"] == "+") and
           (right_curr_ori == "Forward"  and rearr["Strd2"] == "+" or
            right_curr_ori == "Reversed" and rearr["Strd2"] == "-")):
               type_rearr = "Head-to-head"
        if ((left_curr_ori == "Forward"  and rearr["Strd1"] == "-" or
             left_curr_ori == "Reversed" and rearr["Strd1"] == "+") and
           (right_curr_ori == "Forward"  and rearr["Strd2"] == "-" or
            right_curr_ori == "Reversed" and rearr["Strd2"] == "+")):
               type_rearr = "Tandem duplication"

        rearr_types.append((left_seg_index, right_seg_index, type_rearr, rearr))

    inversions = [k for k in rearr_types if k[2] in ("Head-to-head", "Tail-to-tail")]
    not_inversions = [k for k in rearr_types if k[2] not in ("Head-to-head", "Tail-to-tail")]

    denominator = len(inversions)*float(inv_weight) + len(not_inversions)
    if random.random() < len(inversions)*inv_weight/denominator:
        return random.choice(inversions)
    else:
        return random.choice(not_inversions)

def choose_rearr(curr_rearrs, curr_state):

    rearr_types = []
    for rearr in curr_rearrs:
        if rearr["Strd1"] == "+":
            possible_segs_1 = [k[0] for k in enumerate(curr_state)
                    if k[1]["higher"] == rearr["Pos1"]]
        else:
            possible_segs_1 = [k[0] for k in enumerate(curr_state)
                    if k[1]["lower"] == rearr["Pos1"]]
        if rearr["Strd2"] == "+":
            possible_segs_2 = [k[0] for k in enumerate(curr_state)
                    if k[1]["lower"] == rearr["Pos2"]]
        else:
            possible_segs_2 = [k[0] for k in enumerate(curr_state)
                    if k[1]["higher"] == rearr["Pos2"]]

        left_seg_index = random.choice(possible_segs_1)
        right_seg_index = random.choice(possible_segs_2)
        left_seg = curr_state[left_seg_index]
        right_seg = curr_state[right_seg_index]

        left_curr_ori = left_seg["orientation"]
        right_curr_ori = right_seg["orientation"]

        if ((left_curr_ori == "Forward"  and rearr["Strd1"] == "+" or
             left_curr_ori == "Reversed" and rearr["Strd1"] == "-") and
           (right_curr_ori == "Forward"  and rearr["Strd2"] == "+" or
            right_curr_ori == "Reversed" and rearr["Strd2"] == "-")):
               type_rearr = "Deletion"
        if ((left_curr_ori == "Forward"  and rearr["Strd1"] == "+" or
             left_curr_ori == "Reversed" and rearr["Strd1"] == "-") and
           (right_curr_ori == "Forward"  and rearr["Strd2"] == "-" or
            right_curr_ori == "Reversed" and rearr["Strd2"] == "+")):
               type_rearr = "Tail-to-tail"
        if ((left_curr_ori == "Forward"  and rearr["Strd1"] == "-" or
             left_curr_ori == "Reversed" and rearr["Strd1"] == "+") and
           (right_curr_ori == "Forward"  and rearr["Strd2"] == "+" or
            right_curr_ori == "Reversed" and rearr["Strd2"] == "-")):
               type_rearr = "Head-to-head"
        if ((left_curr_ori == "Forward"  and rearr["Strd1"] == "-" or
             left_curr_ori == "Reversed" and rearr["Strd1"] == "+") and
           (right_curr_ori == "Forward"  and rearr["Strd2"] == "-" or
            right_curr_ori == "Reversed" and rearr["Strd2"] == "+")):
               type_rearr = "Tandem duplication"

        rearr_types.append((left_seg_index, right_seg_index, type_rearr, rearr))

    inversions = [k for k in rearr_types if k[2] in ("Head-to-head", "Tail-to-tail")]

    if not inversions:
        sys.stderr.write("Out of inversions!\n")
        return random.choice(rearr_types)

    #So now I have a list of (left, right, type)
    inversion_scores = []
    for inv in inversions:
        left = min(inv[0], inv[1])
        right = max(inv[0], inv[1])

        score = 0
        for rt in rearr_types:
            rt_left = rt[0]
            rt_right = rt[1]
            rt_type = rt[2]

            if (left <= rt_left <= right) != (left <= rt_right <= right):
                if rt_type in ("Tandem duplication", "Deletion"):
                    score += 1
                elif rt_type in ("Head-to-head", "Tail-to-tail"):
                    score -= 1
        inversion_scores.append(score)

    max_index = sorted(enumerate(inversion_scores), key=lambda x:x[1])[-1][0]

    chosen_rearr = inversions[max_index]

    return chosen_rearr

def single_cycle(p):
    up_to = p[0]
    segments = p[1]
    chr_breakpoints = p[2]
    curr_state = build_curr_state(segments)
    curr_rearrs = copy.deepcopy(chr_breakpoints)
    #sys.stderr.write("Number of starting rearrs=" + str(len(curr_rearrs)) + '\n')
    #print "Starting new curr_state******************************"
    iteration = 0
    results = [{"iter":0, "size":sum([k['size'] for k in curr_state]),
        'num_states':1, 'max_copy_num':1, 'num_state_changes':1}]
    chrom_size = 102e6
    while len(curr_rearrs) > 0 and chrom_size < 5e9:
        #print 'curr_state', curr_state
        iteration += 1
        #left_seg_index, right_seg_index, type_rearr, rearr = choose_rearr(curr_rearrs, curr_state)
        left_seg_index, right_seg_index, type_rearr, rearr = choose_rearr_random(curr_rearrs, curr_state, 6)
        left_seg = curr_state[left_seg_index]
        right_seg = curr_state[right_seg_index]

        #print 'left_seg', left_seg_index, left_seg, 'right_seg', right_seg_index, right_seg
        left_curr_ori = left_seg["orientation"]
        right_curr_ori = right_seg["orientation"]

        if type_rearr == "Deletion":
            if left_seg_index < right_seg_index:
                curr_state = curr_state[:left_seg_index+1] + curr_state[right_seg_index:]
            else:
                curr_state = curr_state[:right_seg_index] + curr_state[left_seg_index+1:]

        elif type_rearr == "Tandem duplication":
            if left_seg_index < right_seg_index:
                middle1 = copy.deepcopy(curr_state[left_seg_index:right_seg_index+1])
                middle2 = copy.deepcopy(curr_state[left_seg_index:right_seg_index+1])
                curr_state = curr_state[:left_seg_index] + middle1 + middle2 + \
                        curr_state[right_seg_index+1:]
                #curr_state = copy.deepcopy(curr_state[:right_seg_index+1]) + \
                #             copy.deepcopy(curr_state[left_seg_index:])
            else:
                middle1 = copy.deepcopy(curr_state[right_seg_index+1:left_seg_index])
                middle2 = copy.deepcopy(curr_state[right_seg_index+1:left_seg_index])
                curr_state = curr_state[:right_seg_index+1] + middle1 + middle2 + \
                        curr_state[left_seg_index:]
                #curr_state = copy.deepcopy(curr_state[:left_seg_index]) + \
                #             copy.deepcopy(curr_state[right_seg_index+1:])

        elif type_rearr == "Tail-to-tail":
            curr_length = len(curr_state)
            if left_seg_index < right_seg_index:
                temp_ori = [k['orientation'] for k in
                    curr_state[left_seg_index+1:right_seg_index+1]]
                for i in range(len(temp_ori)):
                    if temp_ori[i] == "Forward":
                        temp_ori[i] = "Reversed"
                    elif temp_ori[i] == "Reversed":
                        temp_ori[i] = "Forward"
                for i in range(right_seg_index-left_seg_index):
                    curr_state[left_seg_index+1+i]["orientation"] = \
                            temp_ori[i]
                curr_state = curr_state[:left_seg_index+1] + \
                        curr_state[right_seg_index:left_seg_index:-1] + \
                        curr_state[right_seg_index+1:]
            else:
                temp_ori = [k['orientation'] for k in
                    curr_state[right_seg_index+1:left_seg_index+1]]
                for i in range(len(temp_ori)):
                    if temp_ori[i] == "Forward":
                        temp_ori[i] = "Reversed"
                    elif temp_ori[i] == "Reversed":
                        temp_ori[i] = "Forward"
                for i in range(left_seg_index-right_seg_index):
                    curr_state[right_seg_index+1+i]["orientation"] = \
                            temp_ori[i]
                curr_state = curr_state[:right_seg_index+1] + \
                        curr_state[left_seg_index:right_seg_index:-1] + \
                             curr_state[left_seg_index+1:]
            assert(len(curr_state)) == curr_length

        elif type_rearr == "Head-to-head":
            curr_length = len(curr_state)
            if left_seg_index < right_seg_index:
                temp_ori = [k['orientation'] for k in
                    curr_state[left_seg_index:right_seg_index]]
                for i in range(len(temp_ori)):
                    if temp_ori[i] == "Forward":
                        temp_ori[i] = "Reversed"
                    elif temp_ori[i] == "Reversed":
                        temp_ori[i] = "Forward"
                for i in range(right_seg_index-left_seg_index):
                    curr_state[left_seg_index+i]["orientation"] = \
                            temp_ori[i]
                curr_state = curr_state[:left_seg_index] + \
                            (curr_state[right_seg_index-1:left_seg_index-1:-1]
                             if left_seg_index > 0 else
                             curr_state[right_seg_index-1::-1]) + \
                             curr_state[right_seg_index:]
            else:
                temp_ori = [k['orientation'] for k in
                        curr_state[right_seg_index:left_seg_index]]
                for i in range(len(temp_ori)):
                    if temp_ori[i] == "Forward":
                        temp_ori[i] = "Reversed"
                    elif temp_ori[i] == "Reversed":
                        temp_ori[i] = "Forward"
                for i in range(left_seg_index-right_seg_index):
                    curr_state[right_seg_index+i]["orientation"] = \
                            temp_ori[i]
                curr_state = curr_state[:right_seg_index] + \
                            (curr_state[left_seg_index-1:right_seg_index-1:-1]
                             if right_seg_index > 0 else
                             curr_state[left_seg_index-1::-1]) + \
                             curr_state[left_seg_index:]
            assert(len(curr_state)) == curr_length

        #Reset positions in the current state
        for i in range(len(curr_state)):
            curr_state[i]["pos"] = i


        curr_rearrs.remove(rearr)
        if type_rearr == "Deletion" and len(curr_rearrs) > 0:
            curr_names = set([x['name'] for x in curr_state])
            lost_segs = [k for k in segments if k['name'] not in
                    curr_names]
            #print "lost_segs", lost_segs
            lost_seg_bounds = list(itertools.chain(*[(k['start'], k['end'])
                for k in lost_segs]))
            #print "lost_seg_bounds", lost_seg_bounds
            lost_rearrs = [k for k in curr_rearrs if
                    k["Pos1"] in lost_seg_bounds or
                    k["Pos2"] in lost_seg_bounds]
            #print "lost_rearrs", lost_rearrs
            for lr in lost_rearrs:
                curr_rearrs.remove(lr)

        chrom_size = sum([k['size'] for k in curr_state])
        num_states = get_num_states(segments, curr_state)
        num_states_threshold = get_num_states_threshold(segments, curr_state, .95)
        num_state_changes = get_num_state_changes(curr_state)
        corrected_num_state_changes = get_corrected_num_state_changes(curr_state)
        cn_num_state_changes = get_cn_num_state_changes(curr_state,
                segments)
        diff_from_obs = compare_bps_to_observed(get_list_of_bps(curr_state), chr_breakpoints)
        results.append({'num_states':num_states,
            'num_states_threshold':num_states_threshold,
            'num_state_changes':num_state_changes,
            'corrected_num_state_changes':corrected_num_state_changes,
            'cn_num_state_changes':cn_num_state_changes,
            'diff_from_obs':diff_from_obs})

        if up_to <= eval(BP_COUNT) <= up_to + 5:
            break
        #if diff_from_obs <= 4:
        #    break

    if up_to <= results[-1][BP_COUNT] <= up_to + 5:
    #if diff_from_obs <= 4:
    #    sys.stderr.write(str(results[-1]['diff_from_obs']) + " differences.\n")
        return results[-1]
    else:
        return None


def main(breakpoint_file):

    #Read the breakpoints file
    breakpoints = parse_bpf(breakpoint_file)
    #Limit it to the chromosome we're looking at
    chr_breakpoints = filter(lambda x: x["Chr1"] == CHROMOSOME_OF_INTEREST \
            and x["Chr2"] == CHROMOSOME_OF_INTEREST, breakpoints)
    for cbp in chr_breakpoints:
        #Some SNU bps are PCR based which gives a range for the bp
        if cbp["Evidence"] == 'PCR':
            cbp["Pos1"] = sum([int(x) for x in cbp["Pos1"].split('-')])/2
            cbp["Pos2"] = sum([int(x) for x in cbp["Pos2"].split('-')])/2
        else:
            cbp["Pos1"] = int(cbp["Pos1"])
            cbp["Pos2"] = int(cbp["Pos2"])

        #Fix the "shards" present in the SNU data
        if cbp["Pos1"] > cbp["Pos2"]:
            cbp["Pos1"], cbp["Pos2"] = cbp["Pos2"], cbp["Pos1"]
            strd2 = '-' if cbp["Strd1"] == "+" else "+"
            strd1 = '-' if cbp["Strd2"] == "-" else "+"
            cbp["Strd1"] = strd1
            cbp["Strd2"] = strd2

    bkpts = [REGION_START] + list(sorted(itertools.chain(*[(x["Pos1"],x["Pos2"])
        for x in chr_breakpoints]))) + [REGION_END]

    segments = build_segments(bkpts)
    output = {}


    pool = multiprocessing.Pool(8)

    for up_to in REARR_STATES:
        output[up_to] = []
        cycles = 1
        while cycles < NUM_OF_CYCLES:

            #results = [single_cycle( (up_to, segments, chr_breakpoints) )]
            results = pool.imap_unordered( single_cycle,
                    ( (up_to, segments, chr_breakpoints) for ct in xrange(NUM_OF_CYCLES)))


            for result in results:
                if cycles >= NUM_OF_CYCLES:
                    break
                if result:
                    output[up_to].append(result)
                    cycles += 1
            sys.stderr.write("Up_to=" + str(up_to) + ", Cycles=" + str(cycles) + '\n')
    X = []
    Y = []
    for up_to in output:
        X.extend([k[BP_COUNT] for k in output[up_to]])
        Y.extend([k['num_states_threshold'] for k in output[up_to]])
        #Y.extend([k['num_states'] for k in output[up_to]])

    for i in range(len(X)):
        print X[i], Y[i]

    pp.plot(jitter(X), jitter(Y), 'k.')
    pp.plot([0,250],[2,2], 'r--',alpha=.75)
    pp.plot([0,250],[3,3], 'g--',alpha=.75)
    pp.xlabel("Number of state changes")
    pp.ylabel("Number of different copy states")
    pp.xlim( (0, 130) )
    pp.ylim( (0, 75) )
    pp.savefig("tmp.png")
    pp.close()


if __name__ == '__main__':
    main(sys.argv[1])
