# Supplementary material for: The elusive evidence for chromothripsis
Source: Nucleic Acids Res. 2014 Jun 17;42(13):8231–42. doi: 10.1093/nar/gku525 (PMC4117757; doi:10.1093/nar/gku525)
Supplement: SUPPLEMENTARY DATA [file supp_gku525_nar-00163-n-2014-File006.gz › simulate_chromosome/pref_inv_60.txt]

96 3
96 8
96 4
96 7
97 3
96 2
97 12
96 2
97 12
97 3
97 4
97 2
96 1
97 6
97 2
96 4
96 3
97 4
96 6
97 2
96 5
97 5
97 4
96 8
66 3
67 3
67 4
67 7
67 2
66 3
66 2
67 3
67 4
66 3
67 6
67 4
67 2
66 1
67 4
66 3
66 4
66 2
66 2
67 3
67 2
66 7
67 4
67 6
36 2
37 3
37 3
36 3
37 2
36 4
36 1
36 3
37 3
37 3
36 3
36 4
37 2
36 4
36 3
37 3
37 3
36 2
37 2
37 1
37 2
37 12
36 3
37 2
102 3
102 3
102 3
102 6
101 7
102 4
101 7
102 3
102 4
102 6
101 3
101 3
101 4
102 13
102 7
102 4
102 7
101 6
101 5
101 5
101 4
101 7
102 3
101 8
6 1
6 1
6 1
6 1
6 1
7 1
7 2
7 1
6 1
6 1
6 1
6 2
7 2
6 1
6 1
6 1
7 2
6 2
7 1
7 2
6 1
6 1
7 2
6 1
71 6
71 6
71 3
72 4
72 3
72 6
72 4
71 6
72 2
72 2
71 4
72 3
72 4
72 4
71 2
71 7
71 3
71 8
71 6
71 3
72 3
71 4
71 3
71 3
42 3
42 3
42 4
42 2
42 3
41 2
42 3
41 5
42 2
42 2
42 3
41 4
42 2
41 3
42 4
42 4
42 3
42 5
42 3
42 3
41 5
42 2
41 2
42 2
12 1
12 1
12 1
12 1
12 1
12 1
11 2
12 2
11 2
12 1
11 1
11 2
12 1
12 1
12 1
11 2
12 1
11 2
11 1
12 2
12 1
11 2
11 2
11 2
76 2
76 5
77 5
76 3
76 2
77 4
76 3
77 4
77 4
76 3
77 3
77 5
77 4
77 6
77 1
77 4
77 6
77 10
76 1
77 4
77 5
76 6
77 2
77 4
47 3
46 3
47 2
47 2
46 2
47 5
47 2
47 2
47 3
47 4
46 2
46 2
47 4
46 3
46 3
46 2
46 3
46 3
46 3
47 5
47 3
47 3
47 1
46 4
16 2
16 3
16 2
16 2
16 2
17 2
16 1
16 4
17 1
17 2
16 1
16 1
16 2
16 1
17 1
16 5
17 2
16 1
16 1
16 2
17 1
16 1
16 1
16 2
81 4
82 3
82 5
82 3
81 4
81 7
82 6
81 3
81 2
81 3
82 6
81 4
81 5
82 3
81 3
81 5
82 5
81 5
82 3
81 2
81 3
81 3
82 4
82 6
51 2
51 4
52 3
51 2
51 4
52 5
52 3
51 3
51 2
51 3
52 2
51 7
52 6
52 8
52 5
52 4
52 3
51 2
52 3
51 2
52 3
52 3
52 1
52 3
21 2
22 3
21 2
21 1
22 2
21 3
21 2
21 1
22 2
21 3
22 2
21 1
21 1
22 3
22 1
22 2
22 3
22 1
21 4
22 1
22 1
22 2
22 2
22 3
87 3
87 3
86 3
87 3
87 2
86 2
87 3
86 3
86 8
86 5
86 4
87 5
87 2
86 5
87 3
87 3
86 4
87 3
86 4
87 5
86 7
87 3
86 3
86 4
56 2
57 4
56 5
56 3
56 1
57 2
56 7
57 4
56 3
56 3
56 1
57 6
57 6
56 4
57 3
56 1
56 3
56 4
56 5
57 4
57 4
56 3
56 4
56 3
26 2
27 2
26 1
27 2
26 3
26 3
26 2
26 2
27 2
27 2
27 3
27 2
27 2
26 2
26 1
26 1
26 1
26 2
27 1
26 1
27 4
26 4
26 1
26 1
92 5
92 2
91 3
92 10
92 5
91 3
91 9
91 8
91 4
91 4
92 8
92 4
92 5
91 3
92 4
91 5
92 3
91 7
91 6
91 1
92 6
92 11
91 4
92 5
62 5
61 4
62 3
61 5
62 4
61 2
61 3
62 3
61 5
61 8
61 2
62 6
61 4
61 4
61 3
62 1
61 3
62 1
62 3
62 3
61 5
61 2
61 3
62 2
31 4
32 3
31 2
31 3
31 2
32 1
31 2
31 3
32 2
32 1
32 3
31 4
31 5
32 1
32 3
31 2
31 2
31 4
31 2
31 2
32 1
31 2
32 2
32 2
