# Supplementary material for: The elusive evidence for chromothripsis
Source: Nucleic Acids Res. 2014 Jun 17;42(13):8231–42. doi: 10.1093/nar/gku525 (PMC4117757; doi:10.1093/nar/gku525)
Supplement: SUPPLEMENTARY DATA [file supp_gku525_nar-00163-n-2014-File006.gz › simulate_chromosome/pref_inv_50.txt]

97 2
96 5
97 8
96 3
96 5
97 4
96 8
97 8
96 6
97 8
96 4
97 4
97 4
96 9
96 9
97 3
97 9
96 3
97 10
97 10
97 3
96 5
96 5
96 5
67 3
66 3
67 3
66 6
66 4
67 3
67 4
66 3
66 3
66 4
66 9
66 7
67 3
66 3
66 3
66 1
66 6
66 5
66 6
67 3
67 5
67 6
66 4
67 14
36 2
37 4
37 2
36 3
36 1
37 3
36 5
36 4
36 5
37 3
36 2
36 1
37 4
37 2
37 4
37 5
36 3
36 8
36 2
36 3
37 3
37 2
37 2
37 1
101 4
102 5
102 16
102 6
101 7
101 3
101 3
102 3
102 4
102 7
102 3
102 4
101 5
102 15
101 12
102 6
101 5
101 4
101 6
101 7
102 12
101 32
101 4
102 4
7 2
6 1
6 1
6 1
6 1
6 1
7 1
7 1
6 1
7 2
6 1
6 1
6 1
6 1
6 1
6 1
6 1
6 1
6 1
6 1
7 1
6 1
6 2
6 1
72 5
71 7
72 2
71 4
72 6
72 3
72 7
71 3
71 5
71 5
71 3
72 4
71 4
71 4
71 5
72 5
71 8
72 7
72 10
71 3
72 3
71 3
71 3
71 3
41 3
42 1
41 2
42 2
41 2
42 2
41 2
41 2
42 3
41 2
42 2
41 2
42 4
42 4
42 1
41 4
42 4
41 4
41 3
41 2
41 2
41 3
41 2
41 3
12 2
11 1
12 1
11 2
11 1
11 2
12 3
12 2
11 2
12 1
11 1
12 2
12 1
12 1
12 2
12 2
12 1
12 2
11 2
12 3
12 1
11 2
11 2
11 4
77 2
76 3
76 4
76 14
77 2
76 5
77 6
77 4
76 7
76 5
76 12
77 3
76 4
76 7
77 4
76 2
76 4
76 3
77 2
77 14
76 3
76 5
76 4
77 4
47 5
47 3
47 4
47 3
47 2
46 2
46 3
46 3
47 2
46 7
47 2
47 1
46 3
46 3
46 4
46 4
47 4
47 4
47 4
46 4
47 4
47 5
46 3
46 4
17 2
16 1
16 1
16 3
16 2
17 2
17 2
17 1
17 2
17 2
17 3
16 3
16 2
17 4
17 2
16 2
17 3
16 1
16 1
16 3
17 3
16 3
16 1
17 2
81 4
82 3
81 7
81 3
82 6
81 5
81 5
82 3
82 7
81 5
81 3
81 3
82 2
82 3
82 5
81 7
81 7
82 3
81 5
82 15
82 17
82 14
82 6
81 3
51 4
51 2
51 3
51 4
51 4
51 2
52 5
51 4
51 4
52 2
52 4
51 2
52 3
52 2
51 5
51 2
51 3
51 3
52 4
52 3
51 4
51 2
51 2
51 2
22 3
22 1
22 3
22 1
22 1
22 1
22 2
21 2
21 2
21 3
21 3
21 2
21 2
22 1
21 2
22 1
21 1
22 2
21 3
21 2
21 2
21 4
21 2
21 2
86 6
86 4
86 4
86 7
86 5
87 9
86 4
87 4
87 5
86 3
86 3
87 5
87 5
86 2
86 9
87 3
86 6
86 11
87 7
87 10
86 5
87 5
86 3
86 4
57 5
56 4
56 3
57 4
57 2
57 4
56 5
57 3
56 2
57 1
56 3
56 1
57 7
56 5
56 5
56 5
57 1
56 6
57 4
57 3
56 3
57 5
56 5
56 3
26 2
27 4
27 2
27 1
26 2
26 2
26 3
27 4
26 3
27 3
27 2
26 2
26 3
27 2
26 1
26 2
26 3
26 2
27 3
26 4
26 4
27 6
26 2
26 2
91 3
92 7
92 5
91 6
91 3
92 6
92 3
91 6
91 4
92 3
91 3
91 4
92 9
92 3
91 8
92 5
91 8
92 3
92 4
91 4
91 4
91 6
91 13
91 4
61 4
61 6
61 2
62 3
62 5
62 3
61 5
61 12
61 11
61 3
61 6
61 3
61 3
62 3
61 2
62 4
62 5
62 6
61 4
62 4
62 10
61 5
61 2
62 3
31 3
32 2
31 2
31 2
32 3
31 4
31 2
32 2
32 3
31 4
31 3
31 2
32 3
31 2
31 4
31 4
32 2
32 2
32 4
31 5
32 3
31 5
31 4
31 2
