# Supplementary material for: The elusive evidence for chromothripsis
Source: Nucleic Acids Res. 2014 Jun 17;42(13):8231–42. doi: 10.1093/nar/gku525 (PMC4117757; doi:10.1093/nar/gku525)
Supplement: SUPPLEMENTARY DATA [file supp_gku525_nar-00163-n-2014-File006.gz › simulate_chromosome/pref_inv_40.txt]

96 6
97 2
97 3
96 4
97 7
96 5
96 4
97 7
96 5
97 5
96 7
97 9
96 7
97 5
96 6
97 10
97 12
97 3
96 8
96 6
97 5
96 10
97 4
96 4
67 4
66 4
67 2
66 4
66 7
67 4
67 4
67 3
67 2
67 3
66 4
67 3
66 4
67 3
67 5
66 4
67 2
66 6
67 4
66 3
66 3
67 5
66 4
66 5
36 2
36 2
37 2
36 4
36 2
36 2
37 3
37 2
36 4
36 3
36 3
36 4
36 3
37 4
37 3
36 4
36 3
36 2
36 5
36 2
36 6
37 2
37 2
37 2
101 4
101 9
102 8
101 5
101 9
102 9
101 5
101 5
101 7
102 8
102 6
101 4
101 4
101 4
102 4
101 3
102 6
101 15
102 6
102 17
102 16
102 8
101 5
101 4
6 1
6 1
6 1
6 1
6 1
6 1
6 1
6 1
6 1
6 1
6 1
6 3
7 1
7 2
7 2
6 2
6 1
6 1
7 1
6 2
6 2
6 1
6 2
7 2
72 10
72 3
71 3
72 4
72 5
72 2
71 7
72 8
71 7
72 2
72 6
71 10
72 9
72 7
72 8
72 12
71 6
71 6
71 8
71 7
72 4
72 3
71 2
72 6
41 3
41 3
42 5
41 4
41 3
41 4
41 2
41 2
41 3
42 2
42 6
41 3
41 3
41 4
42 5
41 3
41 2
41 3
42 5
41 3
42 6
41 5
41 5
41 2
12 3
11 1
12 1
11 2
11 2
11 2
11 3
11 2
12 3
12 1
11 2
11 2
11 1
12 3
11 2
11 2
12 1
11 2
11 2
12 2
12 2
11 3
12 2
11 3
77 5
77 6
76 3
77 5
76 7
77 3
76 3
77 5
76 11
77 7
76 13
77 3
77 2
76 3
76 2
77 4
76 8
77 6
77 4
76 3
77 11
77 4
76 3
76 10
46 4
47 2
47 9
46 4
46 3
46 2
47 2
46 2
46 2
47 3
46 3
46 7
46 2
46 4
46 3
47 3
46 3
46 3
47 4
46 3
47 2
47 3
46 3
47 6
16 3
16 3
16 3
16 1
16 1
17 2
16 2
16 1
17 3
16 3
16 1
16 1
17 3
16 1
17 2
16 2
16 1
16 1
16 2
17 1
17 2
16 3
16 3
17 2
81 6
82 7
81 6
82 4
82 6
82 5
81 6
81 4
82 3
82 4
82 4
81 4
81 16
82 7
81 4
81 4
82 4
81 6
81 5
82 5
81 4
81 3
82 5
81 7
52 3
51 3
51 3
51 5
52 3
52 5
52 3
51 4
52 7
51 3
51 2
51 6
51 4
52 6
51 4
52 2
51 6
52 3
51 2
52 4
51 4
52 3
52 6
51 3
22 3
22 2
22 3
21 3
21 1
22 1
21 3
21 2
22 3
22 1
22 1
22 2
21 2
21 2
22 2
22 3
21 3
22 1
21 3
22 7
21 3
22 2
22 2
21 1
86 6
87 3
87 4
86 6
87 14
86 3
87 7
86 4
86 3
86 3
86 4
86 4
86 8
87 4
87 5
87 5
86 5
87 6
87 11
86 8
86 10
87 13
86 5
87 5
56 5
56 4
56 3
57 6
56 5
56 4
56 9
57 6
56 6
56 5
56 4
56 4
56 9
57 7
56 5
56 3
57 3
56 4
56 3
56 8
56 3
57 5
56 6
56 7
27 2
27 4
26 3
27 3
26 2
26 2
26 1
27 2
26 2
27 3
27 2
26 1
27 3
27 2
26 2
26 1
27 3
26 4
27 4
26 1
26 2
27 2
26 2
27 2
92 7
92 4
92 6
91 8
91 4
91 7
91 5
91 18
91 23
91 17
91 18
91 15
91 5
92 10
91 11
91 7
91 5
91 17
91 5
92 7
91 7
91 6
91 4
91 4
62 3
61 5
61 4
62 5
61 2
62 3
61 4
62 2
61 3
62 4
62 10
61 8
61 2
62 3
62 5
61 3
62 4
62 4
61 3
61 3
61 4
61 5
61 4
62 2
31 3
32 4
32 1
31 2
32 2
31 1
32 2
31 2
32 4
31 2
31 3
31 2
32 3
31 5
32 2
31 2
31 3
32 2
32 3
32 2
32 3
31 2
32 5
31 2
