# Supplementary material for: The elusive evidence for chromothripsis
Source: Nucleic Acids Res. 2014 Jun 17;42(13):8231–42. doi: 10.1093/nar/gku525 (PMC4117757; doi:10.1093/nar/gku525)
Supplement: SUPPLEMENTARY DATA [file supp_gku525_nar-00163-n-2014-File006.gz › simulate_chromosome/change_to_tabs.py]

import re
import sys


for line in file(sys.argv[1]):
    print re.sub('\s+', '\t', line.strip())
