# Supplementary material for: The elusive evidence for chromothripsis
Source: Nucleic Acids Res. 2014 Jun 17;42(13):8231–42. doi: 10.1093/nar/gku525 (PMC4117757; doi:10.1093/nar/gku525)
Supplement: SUPPLEMENTARY DATA [file supp_gku525_nar-00163-n-2014-File006.gz › simulate_chromosome/heuristic.txt]

6 1
6 1
6 1
6 1
6 1
6 1
6 1
6 1
6 1
6 1
6 1
6 1
6 1
6 1
6 1
6 1
6 1
6 1
6 1
6 1
6 1
6 1
6 1
6 1
12 1
12 1
12 1
12 1
12 1
12 1
12 1
12 1
12 1
12 1
12 1
12 1
12 1
12 1
12 1
12 1
12 1
12 1
12 1
12 1
12 1
12 1
12 1
12 1
16 1
16 1
16 1
16 1
16 1
16 1
16 1
16 1
16 1
16 1
16 1
16 1
16 1
16 1
16 1
16 1
16 1
16 1
16 1
16 1
16 1
16 1
16 1
16 1
22 1
22 1
22 1
22 1
22 1
22 1
22 1
22 1
22 1
22 1
22 1
22 1
22 1
22 1
22 1
22 1
22 1
22 1
22 1
22 1
22 1
22 1
22 1
22 1
26 1
26 1
26 1
26 1
26 1
26 1
26 1
26 1
26 1
26 1
26 1
26 1
26 1
26 1
26 1
26 1
26 1
26 1
26 1
26 1
26 1
26 1
26 1
26 1
32 1
32 1
32 1
32 1
32 1
32 1
32 1
32 1
32 1
32 1
32 1
32 1
32 1
32 1
32 1
32 1
32 1
32 1
32 1
32 1
32 1
32 1
32 1
32 1
36 1
36 1
36 1
36 1
36 1
36 1
36 1
36 1
36 1
36 1
36 1
36 1
36 1
36 1
36 1
36 1
36 1
36 1
36 1
36 1
36 1
36 1
36 1
36 1
42 1
42 1
42 1
42 1
42 1
42 1
42 1
42 1
42 1
42 1
42 1
42 1
42 1
42 1
42 1
42 1
42 1
42 1
42 1
42 1
42 1
42 1
42 1
42 1
46 1
46 1
46 1
46 1
46 1
46 1
46 1
46 1
46 1
46 1
46 1
46 1
46 1
46 1
46 1
46 1
46 1
46 1
46 1
46 1
46 1
46 1
46 1
46 1
52 1
52 1
52 1
52 1
52 1
52 1
52 1
52 1
52 1
52 1
52 1
52 1
52 1
52 1
52 1
52 1
52 1
52 1
52 1
52 1
52 1
52 1
52 1
52 1
56 1
56 1
56 1
56 1
56 1
56 1
56 1
56 1
56 1
56 1
56 1
56 1
56 1
56 1
56 1
56 1
56 1
56 1
56 1
56 1
56 1
56 1
56 1
56 1
62 1
62 1
62 1
62 1
62 1
62 1
62 1
62 1
62 1
62 1
62 1
62 1
62 1
62 1
62 1
62 1
62 1
62 1
62 1
62 1
62 1
62 1
62 1
62 1
66 1
66 1
66 1
66 1
66 1
66 1
66 1
66 1
66 1
66 1
66 1
66 1
66 1
66 1
66 1
66 1
66 1
66 1
66 1
66 1
66 1
66 1
66 1
66 1
72 1
72 1
72 1
72 1
72 1
72 1
72 1
72 1
72 1
72 1
72 1
72 1
72 1
72 1
72 1
72 1
72 1
72 1
72 1
72 1
72 1
72 1
72 1
72 1
76 1
76 1
76 1
76 1
76 1
76 1
76 1
76 1
76 1
76 1
76 1
76 1
76 1
76 1
76 1
76 1
76 1
76 1
76 1
76 1
76 1
76 1
76 1
76 1
82 1
82 1
82 1
82 1
82 1
82 1
82 1
82 1
82 1
82 1
82 1
82 1
82 1
82 1
82 1
82 1
82 1
82 1
82 1
82 1
82 1
82 1
82 1
82 1
86 1
86 1
86 1
86 1
86 1
86 1
86 1
86 1
86 1
86 1
86 1
86 1
86 1
86 1
86 1
86 1
86 1
86 1
86 1
86 1
86 1
86 1
86 1
86 1
92 1
92 1
92 1
92 1
92 1
92 1
92 1
92 1
92 1
92 1
92 1
92 1
92 1
92 1
92 1
92 1
92 1
92 1
92 1
92 1
92 1
92 1
92 1
92 1
96 1
96 1
96 1
96 1
96 1
96 1
96 1
96 1
96 1
96 1
96 1
96 1
96 1
96 1
96 1
96 1
96 1
96 1
96 1
96 1
96 1
96 1
96 1
96 1
101 1
101 1
101 1
101 1
101 1
101 1
101 1
101 1
101 1
101 1
101 1
101 1
101 1
101 1
101 1
101 1
101 1
101 1
101 1
101 1
101 1
101 1
101 1
101 1
107 1
107 1
107 1
107 1
107 1
107 1
107 1
107 1
107 1
107 1
107 1
107 1
107 1
107 1
107 1
107 1
107 1
107 1
107 1
107 1
107 1
107 1
107 1
107 1
111 1
111 1
111 1
111 1
111 1
111 1
111 1
111 1
111 1
111 1
111 1
111 1
111 1
111 1
111 1
111 1
111 1
111 1
111 1
111 1
111 1
111 1
111 1
111 1
117 1
117 1
117 1
117 1
117 1
117 1
117 1
117 1
117 1
117 1
117 1
117 1
117 1
117 1
117 1
117 1
117 1
117 1
117 1
117 1
117 1
117 1
117 1
117 1
122 1
122 1
122 1
122 1
122 1
122 1
122 1
122 1
122 1
122 1
122 1
122 1
122 1
122 1
122 1
122 1
122 1
122 1
122 1
122 1
122 1
122 1
122 1
122 1
126 1
126 1
126 1
126 1
126 1
126 1
126 1
126 1
126 1
126 1
126 1
126 1
126 1
126 1
126 1
126 1
126 1
126 1
126 1
126 1
126 1
126 1
126 1
126 1
162 1
162 1
162 1
162 1
162 1
162 1
162 1
162 1
162 1
162 1
162 1
162 1
162 1
162 1
162 1
162 1
162 1
162 1
162 1
162 1
162 1
162 1
162 1
162 1
132 1
132 1
132 1
132 1
132 1
132 1
132 1
132 1
132 1
132 1
132 1
132 1
132 1
132 1
132 1
132 1
132 1
132 1
132 1
132 1
132 1
132 1
132 1
132 1
166 1
166 1
166 1
166 1
166 1
166 1
166 1
166 1
166 1
166 1
166 1
166 1
166 1
166 1
166 1
166 1
166 1
166 1
166 1
166 1
166 1
166 1
166 1
166 1
136 1
136 1
136 1
136 1
136 1
136 1
136 1
136 1
136 1
136 1
136 1
136 1
136 1
136 1
136 1
136 1
136 1
136 1
136 1
136 1
136 1
136 1
136 1
136 1
172 1
172 1
172 1
172 1
172 1
172 1
172 1
172 1
172 1
172 1
172 1
172 1
172 1
172 1
172 1
172 1
172 1
172 1
172 1
172 1
172 1
172 1
172 1
172 1
142 1
142 1
142 1
142 1
142 1
142 1
142 1
142 1
142 1
142 1
142 1
142 1
142 1
142 1
142 1
142 1
142 1
142 1
142 1
142 1
142 1
142 1
142 1
142 1
176 1
176 1
176 1
176 1
176 1
176 1
176 1
176 1
176 1
176 1
176 1
176 1
176 1
176 1
176 1
176 1
176 1
176 1
176 1
176 1
176 1
176 1
176 1
176 1
146 1
146 1
146 1
146 1
146 1
146 1
146 1
146 1
146 1
146 1
146 1
146 1
146 1
146 1
146 1
146 1
146 1
146 1
146 1
146 1
146 1
146 1
146 1
146 1
182 1
182 1
182 1
182 1
182 1
182 1
182 1
182 1
182 1
182 1
182 1
182 1
182 1
182 1
182 1
182 1
182 1
182 1
182 1
182 1
182 1
182 1
182 1
182 1
152 1
152 1
152 1
152 1
152 1
152 1
152 1
152 1
152 1
152 1
152 1
152 1
152 1
152 1
152 1
152 1
152 1
152 1
152 1
152 1
152 1
152 1
152 1
152 1
186 1
186 1
186 1
186 1
186 1
186 1
186 1
186 1
186 1
186 1
186 1
186 1
186 1
186 1
186 1
186 1
186 1
186 1
186 1
186 1
186 1
186 1
186 1
186 1
156 1
156 1
156 1
156 1
156 1
156 1
156 1
156 1
156 1
156 1
156 1
156 1
156 1
156 1
156 1
156 1
156 1
156 1
156 1
156 1
156 1
156 1
156 1
156 1
202 1
202 1
202 1
202 1
202 1
202 1
202 1
202 1
202 1
202 1
202 1
202 1
202 1
202 1
202 1
202 1
202 1
202 1
202 1
202 1
202 1
202 1
202 1
202 1
212 1
212 1
212 1
212 1
212 1
212 1
212 1
212 1
212 1
212 1
212 1
212 1
212 1
212 1
212 1
212 1
212 1
212 1
212 1
212 1
212 1
212 1
212 1
212 1
196 1
196 1
196 1
196 1
196 1
196 1
196 1
196 1
196 1
196 1
196 1
196 1
196 1
196 1
196 1
196 1
196 1
196 1
196 1
196 1
196 1
196 1
196 1
196 1
206 1
206 1
206 1
206 1
206 1
206 1
206 1
206 1
206 1
206 1
206 1
206 1
206 1
206 1
206 1
206 1
206 1
206 1
206 1
206 1
206 1
206 1
206 1
206 1
192 1
192 1
192 1
192 1
192 1
192 1
192 1
192 1
192 1
192 1
192 1
192 1
192 1
192 1
192 1
192 1
192 1
192 1
192 1
192 1
192 1
192 1
192 1
192 1
216 1
216 1
216 1
216 1
216 1
216 1
216 1
216 1
216 1
216 1
216 1
216 1
216 1
216 1
216 1
216 1
216 1
216 1
216 1
216 1
216 1
216 1
216 1
216 1
226 1
226 1
226 1
226 1
226 1
226 1
226 1
226 1
226 1
226 1
226 1
226 1
226 1
226 1
226 1
226 1
226 1
226 1
226 1
226 1
226 1
226 1
226 1
226 1
222 1
222 1
222 1
222 1
222 1
222 1
222 1
222 1
222 1
222 1
222 1
222 1
222 1
222 1
222 1
222 1
222 1
222 1
222 1
222 1
222 1
222 1
222 1
222 1
232 1
232 1
232 1
232 1
232 1
232 1
232 1
232 1
232 1
232 1
232 1
232 1
232 1
232 1
232 1
232 1
232 1
232 1
232 1
232 1
232 1
232 1
232 1
232 1
256 1
256 1
256 1
256 1
256 1
256 1
256 1
256 1
256 1
256 1
256 1
256 1
256 1
256 1
256 1
256 1
256 1
256 1
256 1
256 1
256 1
256 1
256 1
256 1
262 1
262 1
262 1
262 1
262 1
262 1
262 1
262 1
262 1
262 1
262 1
262 1
262 1
262 1
262 1
262 1
262 1
262 1
262 1
262 1
262 1
262 1
262 1
262 1
266 1
266 1
266 1
266 1
266 1
266 1
266 1
266 1
266 1
266 1
266 1
266 1
266 1
266 1
266 1
266 1
266 1
266 1
266 1
266 1
266 1
266 1
266 1
266 1
236 1
236 1
236 1
236 1
236 1
236 1
236 1
236 1
236 1
236 1
236 1
236 1
236 1
236 1
236 1
236 1
236 1
236 1
236 1
236 1
236 1
236 1
236 1
236 1
272 1
272 1
272 1
272 1
272 1
272 1
272 1
272 1
272 1
272 1
272 1
272 1
272 1
272 1
272 1
272 1
272 1
272 1
272 1
272 1
272 1
272 1
272 1
272 1
242 1
242 1
242 1
242 1
242 1
242 1
242 1
242 1
242 1
242 1
242 1
242 1
242 1
242 1
242 1
242 1
242 1
242 1
242 1
242 1
242 1
242 1
242 1
242 1
246 1
246 1
246 1
246 1
246 1
246 1
246 1
246 1
246 1
246 1
246 1
246 1
246 1
246 1
246 1
246 1
246 1
246 1
246 1
246 1
246 1
246 1
246 1
246 1
252 1
252 1
252 1
252 1
252 1
252 1
252 1
252 1
252 1
252 1
252 1
252 1
252 1
252 1
252 1
252 1
252 1
252 1
252 1
252 1
252 1
252 1
252 1
252 1
322 1
322 1
322 1
322 1
322 1
322 1
322 1
322 1
322 1
322 1
322 1
322 1
322 1
322 1
322 1
322 1
322 1
322 1
322 1
322 1
322 1
322 1
322 1
322 1
292 1
292 1
292 1
292 1
292 1
292 1
292 1
292 1
292 1
292 1
292 1
292 1
292 1
292 1
292 1
292 1
292 1
292 1
292 1
292 1
292 1
292 1
292 1
292 1
356 1
356 1
356 1
356 1
356 1
356 1
356 1
356 1
356 1
356 1
356 1
356 1
356 1
356 1
356 1
356 1
356 1
356 1
356 1
356 1
356 1
356 1
356 1
356 1
326 1
326 1
326 1
326 1
326 1
326 1
326 1
326 1
326 1
326 1
326 1
326 1
326 1
326 1
326 1
326 1
326 1
326 1
326 1
326 1
326 1
326 1
326 1
326 1
296 1
296 1
296 1
296 1
296 1
296 1
296 1
296 1
296 1
296 1
296 1
296 1
296 1
296 1
296 1
296 1
296 1
296 1
296 1
296 1
296 1
296 1
296 1
296 1
362 1
362 1
362 1
362 1
362 1
362 1
362 1
362 1
362 1
362 1
362 1
362 1
362 1
362 1
362 1
362 1
362 1
362 1
362 1
362 1
362 1
362 1
362 1
362 1
332 1
332 1
332 1
332 1
332 1
332 1
332 1
332 1
332 1
332 1
332 1
332 1
332 1
332 1
332 1
332 1
332 1
332 1
332 1
332 1
332 1
332 1
332 1
332 1
302 1
302 1
302 1
302 1
302 1
302 1
302 1
302 1
302 1
302 1
302 1
302 1
302 1
302 1
302 1
302 1
302 1
302 1
302 1
302 1
302 1
302 1
302 1
302 1
366 1
366 1
366 1
366 1
366 1
366 1
366 1
366 1
366 1
366 1
366 1
366 1
366 1
366 1
366 1
366 1
366 1
366 1
366 1
366 1
366 1
366 1
366 1
366 1
336 1
336 1
336 1
336 1
336 1
336 1
336 1
336 1
336 1
336 1
336 1
336 1
336 1
336 1
336 1
336 1
336 1
336 1
336 1
336 1
336 1
336 1
336 1
336 1
306 1
306 1
306 1
306 1
306 1
306 1
306 1
306 1
306 1
306 1
306 1
306 1
306 1
306 1
306 1
306 1
306 1
306 1
306 1
306 1
306 1
306 1
306 1
306 1
372 1
372 1
372 1
372 1
372 1
372 1
372 1
372 1
372 1
372 1
372 1
372 1
372 1
372 1
372 1
372 1
372 1
372 1
372 1
372 1
372 1
372 1
372 1
372 1
276 1
276 1
276 1
276 1
276 1
276 1
276 1
276 1
276 1
276 1
276 1
276 1
276 1
276 1
276 1
276 1
276 1
276 1
276 1
276 1
276 1
276 1
276 1
276 1
342 1
342 1
342 1
342 1
342 1
342 1
342 1
342 1
342 1
342 1
342 1
342 1
342 1
342 1
342 1
342 1
342 1
342 1
342 1
342 1
342 1
342 1
342 1
342 1
312 1
312 1
312 1
312 1
312 1
312 1
312 1
312 1
312 1
312 1
312 1
312 1
312 1
312 1
312 1
312 1
312 1
312 1
312 1
312 1
312 1
312 1
312 1
312 1
282 1
282 1
282 1
282 1
282 1
282 1
282 1
282 1
282 1
282 1
282 1
282 1
282 1
282 1
282 1
282 1
282 1
282 1
282 1
282 1
282 1
282 1
282 1
282 1
346 1
346 1
346 1
346 1
346 1
346 1
346 1
346 1
346 1
346 1
346 1
346 1
346 1
346 1
346 1
346 1
346 1
346 1
346 1
346 1
346 1
346 1
346 1
346 1
316 1
316 1
316 1
316 1
316 1
316 1
316 1
316 1
316 1
316 1
316 1
316 1
316 1
316 1
316 1
316 1
316 1
316 1
316 1
316 1
316 1
316 1
316 1
316 1
286 1
286 1
286 1
286 1
286 1
286 1
286 1
286 1
286 1
286 1
286 1
286 1
286 1
286 1
286 1
286 1
286 1
286 1
286 1
286 1
286 1
286 1
286 1
286 1
352 1
352 1
352 1
352 1
352 1
352 1
352 1
352 1
352 1
352 1
352 1
352 1
352 1
352 1
352 1
352 1
352 1
352 1
352 1
352 1
352 1
352 1
352 1
352 1
