# Supplementary material for: The elusive evidence for chromothripsis
Source: Nucleic Acids Res. 2014 Jun 17;42(13):8231–42. doi: 10.1093/nar/gku525 (PMC4117757; doi:10.1093/nar/gku525)
Supplement: SUPPLEMENTARY DATA [file supp_gku525_nar-00163-n-2014-File006.gz › simulate_chromosome/simulated_annealing.cc]

#include <iostream>
#include <fstream>
#include <boost/tokenizer.hpp>
#include <vector>
#include <string>


int main(int argc, char** argv)
{
