# Supplementary material for: The elusive evidence for chromothripsis
Source: Nucleic Acids Res. 2014 Jun 17;42(13):8231–42. doi: 10.1093/nar/gku525 (PMC4117757; doi:10.1093/nar/gku525)
Supplement: SUPPLEMENTARY DATA [file supp_gku525_nar-00163-n-2014-File006.gz › simulate_chromosome/pref_inv_15.txt]

97 23
96 24
96 28
97 25
96 16
97 14
97 12
96 33
96 23
96 15
97 29
96 32
96 16
97 27
96 23
96 24
96 11
97 34
96 16
96 10
96 28
96 24
96 24
96 14
67 11
66 7
67 11
67 17
66 17
66 28
66 5
66 10
66 8
67 21
66 10
66 17
66 11
66 6
66 8
66 13
66 14
66 4
67 14
67 8
66 10
67 13
66 12
66 13
36 8
36 5
36 7
36 3
36 3
36 7
37 7
37 12
36 6
37 5
36 3
36 4
37 4
36 2
37 4
37 4
37 4
36 4
37 3
36 5
37 3
36 6
36 8
37 3
102 20
101 37
101 39
101 24
101 24
102 16
102 20
101 15
101 27
102 18
102 30
101 32
101 20
102 29
102 26
101 24
102 34
101 26
102 22
102 28
101 10
102 26
102 12
102 34
6 2
6 3
6 2
6 2
6 1
7 1
7 1
6 3
6 2
6 1
6 4
7 2
7 2
7 2
6 2
6 3
6 1
7 2
6 1
6 3
7 3
6 2
7 2
6 2
71 11
71 10
72 21
71 7
71 8
71 8
72 11
71 6
72 20
72 12
72 15
71 10
71 19
72 4
71 14
71 9
71 16
72 19
71 9
71 16
72 16
71 7
71 21
72 10
42 5
42 5
41 11
41 6
41 11
41 12
41 5
42 4
41 8
41 4
41 4
41 5
42 3
42 3
41 5
41 12
41 4
42 3
41 3
41 3
42 5
42 4
41 4
41 4
11 3
11 3
11 3
11 4
11 2
11 3
11 2
12 2
12 3
11 2
12 4
11 2
11 2
12 1
11 2
11 1
12 3
12 3
12 3
11 3
11 3
11 3
12 3
12 3
77 23
76 18
77 28
77 5
77 15
77 10
77 19
76 17
76 11
76 16
76 5
77 15
77 17
76 14
76 15
76 6
76 11
77 13
76 18
76 28
77 10
77 15
76 15
76 7
46 7
46 4
47 6
47 8
46 3
46 7
46 10
46 3
46 11
46 3
46 7
47 8
47 3
46 5
47 7
47 6
46 4
46 8
47 4
46 10
46 6
46 6
46 7
46 6
17 2
16 1
16 3
17 3
17 3
16 2
17 2
17 1
16 4
17 4
17 3
17 3
16 6
17 3
17 2
16 5
16 2
17 4
16 3
17 5
16 2
16 4
16 3
16 3
81 16
82 24
82 12
81 26
81 6
81 13
81 11
82 19
81 10
82 17
82 19
82 11
82 17
81 7
81 7
81 7
82 5
81 16
82 20
81 27
82 4
82 7
81 31
81 23
51 4
52 10
51 10
52 9
52 12
51 8
51 6
51 6
52 7
51 13
51 12
51 2
51 5
51 12
51 15
51 3
51 5
51 12
52 13
51 27
52 7
51 5
51 14
52 3
22 4
22 7
22 4
21 2
21 2
21 6
22 4
21 3
22 3
22 4
22 3
21 3
21 4
21 16
21 4
21 2
21 1
22 3
21 9
21 2
21 2
21 3
22 1
21 4
87 19
87 27
86 12
86 25
86 19
86 13
86 4
86 5
86 8
86 6
87 6
86 16
87 9
86 16
86 10
87 11
87 16
86 20
87 25
87 28
86 27
86 28
86 6
86 19
56 4
56 13
56 6
57 17
56 12
56 7
56 12
56 11
56 10
56 4
57 7
56 11
57 3
57 16
57 9
56 15
56 4
57 6
56 6
56 5
56 5
56 9
56 5
56 7
27 2
27 3
26 3
27 4
26 2
26 5
26 4
27 6
26 4
26 3
27 5
27 6
26 5
27 8
27 2
27 2
26 9
27 4
26 6
26 3
27 2
27 3
27 4
26 6
91 19
91 20
92 32
92 8
91 25
91 20
91 17
91 17
92 14
91 20
92 19
91 25
91 22
91 20
92 13
92 9
91 28
91 14
92 16
91 10
91 14
91 11
91 15
91 14
61 9
61 18
61 28
62 10
61 7
61 9
62 6
62 10
61 7
62 21
62 8
62 9
62 20
61 6
62 11
61 17
61 6
62 20
61 5
62 6
61 20
61 21
61 6
62 7
31 4
32 5
31 4
31 4
31 3
32 4
32 6
31 6
31 3
31 7
31 3
31 3
32 4
31 3
31 3
32 5
31 6
31 3
31 3
32 5
32 4
31 9
31 3
31 3
