# Supplementary material for: The elusive evidence for chromothripsis
Source: Nucleic Acids Res. 2014 Jun 17;42(13):8231–42. doi: 10.1093/nar/gku525 (PMC4117757; doi:10.1093/nar/gku525)
Supplement: SUPPLEMENTARY DATA [file supp_gku525_nar-00163-n-2014-File006.gz › simulate_chromosome/Chromosome.h]

#ifndef CODE_CHROMOSOME_H_
#define CODE_CHROMOSOME_H_

#include <stdint.h>
#include <stdlib.h>
#include <algorithm>
#include <list>
#include <utility>

// Chromosomes can get pretty big, especially if there are lots of duplications
// so we might not always be able to fit lengths and positions in an int
typedef int64_t ChromosomePosition;
typedef std::pair<ChromosomePosition, ChromosomePosition> ChromosomeSegment;
typedef std::list<ChromosomeSegment>::iterator SegmentIterator;

// The Chromosome class keeps track of chromosome segments during rearrangements
// It provides methods for different kinds of rearrangements and for reporting
// copy numbers.
class Chromosome {
    private:
        // The state of the chromosome is maintained as a vector of pairs like
        // (left_pos, right_pos). left_pos and right_pos give the endpoints
        // of the segment, inclusive. If left_pos != right_pos, then we infer
        // the bases needed to fill in the interior. For example, (1,4) means
        // [1,2,3,4] and (9,3) means [9,8,7,6,5,4,3] and (2,2) means [2].
        std::list<ChromosomeSegment> segments_;

        // Total length of the chromosome. -1 means it isn't set yet.
        ChromosomePosition length_;
        ChromosomePosition initial_length_;

        ChromosomePosition segments_length(const SegmentIterator &start,
                const SegmentIterator &end) const;

    public:
        explicit Chromosome();
        void Init(ChromosomePosition length);

        // Inverts the segment of the chromosome between left_pos and right_pos,
        // inclusive
        void Inversion(ChromosomePosition left_pos,
                ChromosomePosition right_pos);

        // Duplicates the segment between left_pos and right_pos and inserts it
        // after destination. If inverted it true, the duplicated segment is
        // inverted. If destination == right_pos or destination == left_pos - 1
        // then it's a tandem duplication, otherwise it's interspersed
        void Duplication(ChromosomePosition left_pos,
                ChromosomePosition right_pos, ChromosomePosition destination,
                bool inverted);

        // Deletes the segment of the chromosome between and including left_pos
        // and right_pos
        void Deletion(ChromosomePosition left_pos,
                ChromosomePosition right_pos);

        std::list<ChromosomeSegment>& segments();

        // Chooses a position in the chromosome uniformly randomly
        ChromosomePosition random_position();

        // Takes a position in the chromosome and points seg_iter to the segment
        // that contains that position. It returns the pos's position within
        // that segment
        ChromosomePosition segment_position(ChromosomePosition pos,
                SegmentIterator &seg_iter);

        // Splits the segment pointed to by SegmentIterator into two, one that
        // ends at seg_pos - 1 and one that starts right after. For
        // example, (18,11) split at three would become (18,16), (15,11)
        // If increment_iterator is true, the SegmentIterator will point to the
        // second segment, eg (15,11). Otherwise it points to the first
        void CreateNewBreakpoints(SegmentIterator &seg_iter,
                ChromosomePosition seg_pos, bool increment_iterator);

        void PrintSegments();

        ChromosomePosition length() const;
        ChromosomePosition initial_length() const;

        ChromosomePosition base_position(ChromosomePosition) const;
};

#endif  // CODE_CHROMOSOME_H_
