# Supplementary material for: The elusive evidence for chromothripsis
Source: Nucleic Acids Res. 2014 Jun 17;42(13):8231–42. doi: 10.1093/nar/gku525 (PMC4117757; doi:10.1093/nar/gku525)
Supplement: SUPPLEMENTARY DATA [file supp_gku525_nar-00163-n-2014-File006.gz › simulate_chromosome/pref_inv_30.txt]

96 15
97 7
97 5
97 10
97 5
97 9
97 4
96 6
96 9
97 5
97 16
96 13
96 7
97 5
97 11
96 6
97 4
97 11
97 13
97 8
96 5
97 5
97 7
96 4
67 3
67 3
66 9
67 3
67 13
67 4
67 3
66 3
67 6
66 10
66 7
66 5
66 11
66 3
67 5
67 9
67 4
66 7
66 3
67 3
66 5
67 6
67 3
66 9
37 3
37 4
37 2
36 3
37 5
37 5
37 4
36 2
37 2
36 2
37 4
37 2
36 6
37 3
36 4
37 4
37 4
36 3
37 7
36 8
36 3
37 3
37 4
37 3
101 10
101 15
101 10
101 8
102 10
101 17
102 12
102 18
102 16
101 4
101 10
101 9
102 6
101 12
101 12
102 6
101 15
101 9
102 9
101 10
101 12
101 3
101 6
101 7
6 3
6 1
6 1
6 1
6 1
6 1
7 1
7 1
6 1
6 1
6 1
7 2
7 1
6 2
7 2
7 2
6 3
6 1
7 2
6 1
6 1
6 2
6 3
7 2
72 5
72 10
72 6
71 6
71 7
72 9
72 4
71 14
72 14
71 19
71 3
71 3
71 3
71 4
72 7
72 4
72 6
71 10
71 13
72 3
71 11
71 4
71 4
72 3
42 2
41 3
42 2
41 4
41 3
41 3
42 3
42 3
42 4
42 6
41 7
42 8
41 4
41 5
42 3
41 3
42 4
42 7
41 5
41 5
42 2
42 7
41 4
42 6
11 2
11 2
12 3
11 1
12 1
11 3
12 3
11 3
11 1
11 2
11 3
11 2
12 3
12 1
11 2
11 4
12 3
11 3
11 2
12 1
11 2
11 2
11 2
12 3
76 6
77 7
77 8
77 5
76 11
76 5
77 4
76 9
77 12
76 17
76 4
77 10
77 22
76 9
76 4
76 4
77 6
76 7
77 6
76 3
77 11
76 6
76 6
76 5
47 2
46 3
46 3
46 7
47 8
46 3
47 3
47 3
47 7
46 3
46 4
46 5
47 3
47 2
47 3
46 3
47 3
46 2
47 2
46 12
46 3
46 4
47 4
46 3
17 2
16 1
17 2
16 2
17 2
17 2
16 2
16 4
16 2
16 1
16 2
16 3
17 2
16 1
16 2
17 1
17 2
16 3
16 3
16 1
17 4
17 4
16 3
16 2
81 4
81 3
82 14
82 10
81 4
81 5
81 13
81 4
82 5
82 12
82 15
81 6
82 3
81 4
81 14
81 7
82 5
81 12
81 12
81 18
82 12
82 7
82 7
81 14
51 3
51 6
52 6
52 6
51 7
51 4
51 6
52 6
51 4
51 6
52 3
52 14
52 3
51 4
52 8
52 4
51 2
51 4
52 7
52 4
51 5
51 7
52 14
51 4
21 3
21 2
22 4
21 2
22 5
22 1
22 2
21 2
22 5
21 2
21 2
21 2
21 2
21 3
21 3
21 2
22 2
21 1
21 3
21 4
22 2
21 4
22 2
21 2
86 7
86 5
87 13
86 9
86 15
86 3
87 5
87 12
86 6
86 14
86 6
86 8
86 18
87 4
86 12
86 16
87 7
86 3
86 4
87 14
87 4
86 3
87 8
86 8
57 4
57 3
56 6
57 8
57 5
57 8
56 2
57 7
56 6
56 7
57 4
57 3
57 8
56 6
57 3
57 7
56 4
57 5
57 3
56 4
56 3
56 2
57 4
57 3
27 3
27 2
26 2
26 3
27 3
27 2
26 3
27 5
27 3
26 2
26 2
26 3
27 2
27 5
26 2
26 3
26 3
26 4
27 4
26 4
26 2
27 2
26 3
27 1
92 4
91 20
92 14
91 12
92 4
92 4
91 6
91 6
91 9
92 14
91 7
92 27
91 8
92 5
92 10
92 6
91 5
92 7
91 2
92 14
91 19
91 8
92 5
92 3
62 5
61 3
62 4
62 5
62 3
61 9
62 8
62 14
61 6
62 6
61 3
61 3
62 4
62 2
62 12
61 4
62 4
62 5
62 5
61 5
61 5
62 5
61 10
62 7
31 4
31 3
32 4
32 3
31 2
32 2
31 4
31 2
32 4
31 3
31 9
32 3
31 3
31 3
32 2
31 4
31 5
31 3
31 4
31 7
31 4
32 2
32 1
31 3
