# Supplementary material for: The elusive evidence for chromothripsis
Source: Nucleic Acids Res. 2014 Jun 17;42(13):8231–42. doi: 10.1093/nar/gku525 (PMC4117757; doi:10.1093/nar/gku525)
Supplement: SUPPLEMENTARY DATA [file supp_gku525_nar-00163-n-2014-File006.gz › simulate_chromosome/pref_inv_20.txt]

96 26
96 16
96 25
96 11
97 11
96 24
96 34
97 32
96 19
97 14
96 25
96 22
97 8
97 6
96 10
96 15
96 13
97 13
96 11
96 17
96 20
96 12
96 9
96 5
66 9
66 17
66 8
66 5
67 11
67 12
66 16
67 11
67 5
66 3
67 5
66 10
66 14
66 19
66 12
67 7
66 8
67 12
66 9
66 17
66 8
66 8
66 18
66 21
36 2
36 4
37 4
37 3
36 4
36 4
36 3
36 3
36 4
37 4
36 3
36 3
37 7
37 4
36 4
36 3
37 3
36 6
36 8
36 3
36 5
37 5
36 4
36 7
101 25
101 17
102 14
102 13
101 27
101 19
102 29
101 6
101 17
102 20
102 27
102 25
102 26
101 14
101 25
102 10
101 20
101 21
101 26
101 14
102 11
101 24
101 40
101 6
6 1
6 3
6 3
7 1
7 1
7 2
7 2
6 2
6 1
6 2
6 1
7 1
6 2
6 1
6 2
6 2
7 2
6 1
7 2
7 2
6 2
6 2
6 1
7 1
72 5
72 9
71 5
71 7
72 4
71 11
71 8
72 16
71 15
71 7
71 15
71 5
71 4
71 8
71 12
71 13
72 7
71 5
71 10
71 9
71 10
72 8
71 9
71 6
42 4
41 3
41 3
42 6
41 5
41 9
42 8
42 5
41 3
41 3
41 12
41 4
41 7
42 3
41 7
41 5
41 4
41 3
41 4
42 9
41 4
41 2
42 3
42 5
11 2
12 2
12 2
11 2
12 1
11 2
12 1
11 2
12 3
12 3
11 2
12 1
12 2
12 4
12 2
11 2
11 2
11 2
12 1
12 4
11 2
11 5
12 1
12 2
76 9
76 19
77 24
77 7
76 8
77 11
76 7
76 9
77 6
77 11
76 10
76 20
76 4
77 8
76 4
77 27
76 5
76 17
76 8
76 12
76 13
77 5
76 7
77 10
47 4
46 5
47 2
46 8
46 6
47 6
46 10
47 2
46 4
47 7
47 7
46 4
46 4
47 3
47 7
47 5
46 4
47 2
46 7
47 2
46 7
47 3
46 7
46 5
16 2
16 1
16 2
16 4
16 3
17 3
16 2
16 3
16 4
17 3
17 2
16 3
16 2
16 3
17 2
16 3
16 6
16 4
16 2
16 2
16 2
17 3
17 4
16 2
81 6
81 5
82 6
82 23
81 23
81 9
81 17
81 7
81 5
81 10
81 8
81 19
82 7
81 28
81 12
81 10
81 6
81 8
82 8
81 10
81 11
81 15
81 10
82 8
51 4
51 6
52 4
51 7
51 3
52 8
51 6
52 8
51 3
52 5
52 3
52 6
52 8
52 6
52 5
51 3
52 13
52 15
51 3
52 5
51 10
52 6
52 3
51 3
21 3
22 4
22 2
21 3
21 3
21 3
22 2
22 4
21 4
21 4
22 2
21 3
22 4
22 2
22 6
22 2
22 4
21 3
21 7
21 3
21 5
21 3
21 3
21 3
87 11
86 7
86 17
87 9
86 5
87 5
87 3
86 15
86 27
86 4
87 16
86 25
86 15
86 9
86 19
87 9
87 5
86 29
87 17
86 22
86 16
87 10
86 13
87 6
56 3
56 7
56 7
57 9
56 6
57 5
57 3
56 7
57 4
57 9
57 4
57 3
57 8
57 12
56 13
57 12
56 18
57 4
57 5
57 5
56 7
56 5
57 10
56 19
27 3
27 2
27 2
26 5
26 2
27 4
26 4
27 3
26 2
27 4
26 5
26 4
26 2
26 3
26 9
27 3
26 3
27 4
26 2
26 5
26 2
27 2
26 5
26 3
91 12
92 3
91 10
91 11
92 26
91 9
92 16
91 26
91 13
91 14
91 13
91 15
92 7
91 12
92 15
92 8
92 6
91 8
91 4
92 17
91 9
91 15
91 11
92 33
61 8
62 6
61 4
61 7
61 10
61 6
62 9
61 12
61 4
62 16
61 9
62 12
62 7
62 8
61 6
62 15
61 9
61 9
62 5
62 11
62 8
62 12
61 9
61 7
31 3
31 3
32 5
31 6
31 3
31 2
31 2
31 2
31 3
32 3
31 3
32 4
31 2
31 3
31 4
31 2
32 9
31 3
31 7
31 2
31 2
31 2
32 9
32 3
