# Supplementary material for: The elusive evidence for chromothripsis
Source: Nucleic Acids Res. 2014 Jun 17;42(13):8231–42. doi: 10.1093/nar/gku525 (PMC4117757; doi:10.1093/nar/gku525)
Supplement: SUPPLEMENTARY DATA [file supp_gku525_nar-00163-n-2014-File006.gz › simulate_chromosome/Chromosome.cc]

#include "Chromosome.h"

#include <iostream>
#include <stdio.h>

Chromosome::Chromosome()
{
    length_ = -1;
}

void Chromosome::Init(ChromosomePosition length)
{
    length_ = length;
    initial_length_ = length;
    segments_.clear();
    ChromosomeSegment first_segment (0, length_ - 1);
    segments_.push_back(first_segment);
}

ChromosomePosition Chromosome::initial_length() const
{
    return initial_length_;
}
ChromosomePosition Chromosome::random_position()
{
    return static_cast<ChromosomePosition>(rand() % length_);
}

ChromosomePosition Chromosome::length() const
{
    return length_;
}

ChromosomePosition Chromosome::segments_length(const SegmentIterator &start,
        const SegmentIterator &end) const
{
    SegmentIterator seg_iter;
    ChromosomePosition total_length = 0;
    for(seg_iter = start; seg_iter != end; seg_iter++)
    {
        ChromosomePosition seg_length =
            abs(seg_iter->first - seg_iter->second) + 1;
        total_length += seg_length;
    }
    return total_length;
}

ChromosomePosition Chromosome::segment_position( ChromosomePosition pos,
        SegmentIterator &seg_iter)
{
    ChromosomePosition counter = 0;
    ChromosomePosition pos_within_segment = 0;

    bool found_segment = false;
    for(seg_iter = segments_.begin(); seg_iter != segments_.end(); seg_iter++)
    {
        ChromosomePosition seg_length =
            abs(seg_iter->first - seg_iter->second) + 1;

        if(counter + seg_length - 1 >= pos)
        {
            pos_within_segment = pos - counter;
            found_segment = true;
            break;
        }
        counter += seg_length;
    }

    //If we never found it, it means we're at the end
    if(!found_segment)
    {
        seg_iter = segments_.end();
        pos_within_segment = 0;
    }
    return pos_within_segment;
}

void Chromosome::CreateNewBreakpoints(SegmentIterator &seg_iter,
        ChromosomePosition seg_pos, bool increment_iterator)
{
    if(seg_iter == segments_.end()) return;

    ChromosomePosition seg_start = seg_iter->first;
    ChromosomePosition seg_end = seg_iter->second;
    ChromosomePosition seg_length = abs(seg_start - seg_end) + 1;
    ChromosomePosition new_left_end = -1;
    ChromosomePosition new_right_start = -1;

    if(seg_pos >= seg_length)
    {
        perror("Attempted to create breakpoint beyond segment boundary.");
        exit(1);
    }

    //If the seg_pos is zero, we don't need to do anything, the segments are
    //already split at the breakpoint
    if(seg_pos == 0)
    {
        if(!increment_iterator)
        {
            if(seg_iter == segments_.begin())
            {
                std::cout << seg_iter->first << " " << seg_iter->second << std::endl;
                perror("Tried to split before beginning of chromsome.");
                exit(1);
            } else
            {
                seg_iter--;
            }
        }
        return;
    }

    //Now, we find what the new breakpoint will be, which depends on whether
    //the segment is increasing or decreasing
    if(seg_start < seg_end) //increasing
    {
         new_left_end = seg_start + seg_pos - 1;
         new_right_start = seg_start + seg_pos;
    }
    else if(seg_start > seg_end)
    {
         new_left_end = seg_start - seg_pos + 1;
         new_right_start = seg_start - seg_pos;
    }

    ChromosomeSegment new_segment (seg_start, new_left_end);
    segments_.insert(seg_iter, new_segment);
    seg_iter->first = new_right_start;

    if(!increment_iterator) seg_iter--;

}

void Chromosome::Inversion(ChromosomePosition left_pos,
        ChromosomePosition right_pos)
{
    //First, we will create new breakpoints at left_pos and right_pos and get
    //iterators that point to the segments that will be flipped

    SegmentIterator iter_to_left_segment; //Points to leftmost and rightmost
    SegmentIterator iter_to_right_segment;//segs to be inverted


    ChromosomePosition pos_in_right_segment = segment_position(right_pos + 1,
            iter_to_right_segment);
    CreateNewBreakpoints(iter_to_right_segment, pos_in_right_segment, false);

    ChromosomePosition pos_in_left_segment = segment_position(left_pos,
            iter_to_left_segment);
    CreateNewBreakpoints(iter_to_left_segment, pos_in_left_segment, true);

    std::list<ChromosomeSegment> segments_to_invert;
    segments_to_invert.insert(segments_to_invert.begin(), iter_to_left_segment,
            iter_to_right_segment);

    if(iter_to_right_segment != segments_.end())
        segments_to_invert.push_back(*iter_to_right_segment);

    //Now reverse the segments and flip each one individually
    segments_to_invert.reverse();
    SegmentIterator seg_iter;
    for(seg_iter = segments_to_invert.begin();
            seg_iter != segments_to_invert.end(); seg_iter++)
    {
        std::swap(seg_iter->first, seg_iter->second);
    }

    segments_.erase(iter_to_left_segment, iter_to_right_segment);
    segments_.splice(iter_to_right_segment, segments_to_invert);
    if(iter_to_right_segment != segments_.end())
        segments_.erase(iter_to_right_segment);
}

void Chromosome::Deletion(ChromosomePosition left_pos,
        ChromosomePosition right_pos)
{
//    PrintSegments();
    SegmentIterator iter_to_left_segment; //Points to leftmost and rightmost
    SegmentIterator iter_to_right_segment;//segs to be deleted

    ChromosomePosition pos_in_right_segment = segment_position(right_pos + 1,
            iter_to_right_segment);
//    std::cout << "Get right iterator" << std::endl;
    CreateNewBreakpoints(iter_to_right_segment, pos_in_right_segment, false);
//    std::cout << "Created right breakpoints." << std::endl;

//    std::cout << (*iter_to_right_segment).first << " " << (*iter_to_right_segment).second << std::endl;

    ChromosomePosition pos_in_left_segment = segment_position(left_pos,
            iter_to_left_segment);
//    std::cout << "Get left iterator." << std::endl;
    CreateNewBreakpoints(iter_to_left_segment, pos_in_left_segment, true);
//    std::cout << "Created left breakpoints." << std::endl;

//    PrintSegments();
    if(iter_to_right_segment!=segments_.end()) iter_to_right_segment++;

    length_ -= segments_length(iter_to_left_segment, iter_to_right_segment);
//    std::cout << "New length " << length_ << std::endl;
//    std::cout << "Erasing now. " << std::endl;
//    std::cout << (*iter_to_left_segment).first << " " << (*iter_to_left_segment).second << std::endl;
//    std::cout << (*iter_to_right_segment).first << " " << (*iter_to_right_segment).second << std::endl;
    SegmentIterator it;
//    for(it=segments_.begin(); it!=segments_.end(); it++)
//    {
//        if(it == iter_to_left_segment) std::cout << "Found left." << std::endl;
//        if(it == iter_to_right_segment) std::cout << "Found right." << std::endl;
//    }
//    if(iter_to_right_segment == segments_.end()) std::cout << "right is end." << std::endl;
    segments_.erase(iter_to_left_segment, iter_to_right_segment);

}


void Chromosome::Duplication(ChromosomePosition left_pos,
        ChromosomePosition right_pos, ChromosomePosition destination_pos,
        bool inverted)
{
    SegmentIterator iter_to_left_segment; //Points to leftmost and rightmost
    SegmentIterator iter_to_right_segment;//segs to be inverted

    ChromosomePosition pos_in_right_segment = segment_position(right_pos + 1,
            iter_to_right_segment);
    CreateNewBreakpoints(iter_to_right_segment, pos_in_right_segment, false);

    ChromosomePosition pos_in_left_segment = segment_position(left_pos,
            iter_to_left_segment);
    CreateNewBreakpoints(iter_to_left_segment, pos_in_left_segment, true);

    if(iter_to_right_segment != segments_.end())
        iter_to_right_segment++;

    length_ += segments_length(iter_to_left_segment, iter_to_right_segment);
    std::list<ChromosomeSegment> duplicated_segments;
    duplicated_segments.insert(duplicated_segments.begin(), iter_to_left_segment,
            iter_to_right_segment);

    if(inverted)
    {
        duplicated_segments.reverse();
        SegmentIterator seg_iter;
        for(seg_iter = duplicated_segments.begin();
                seg_iter != duplicated_segments.end(); seg_iter++)
        {
            std::swap(seg_iter->first, seg_iter->second);
        }
    }

    SegmentIterator destination_seg_iter;
    ChromosomePosition pos_in_destination_segment =
        segment_position(destination_pos, destination_seg_iter);
    CreateNewBreakpoints(destination_seg_iter, pos_in_destination_segment,
            true);

    segments_.insert(destination_seg_iter, duplicated_segments.begin(),
            duplicated_segments.end());
}

void Chromosome::PrintSegments()
{
    SegmentIterator seg_iter;
    for(seg_iter = segments_.begin(); seg_iter!=segments_.end(); seg_iter++)
    {
        std::cout << "(" << seg_iter->first << ", " << seg_iter->second;
        std::cout << "), ";
    }
    std::cout << std::endl;
}

std::list<ChromosomeSegment>& Chromosome::segments()
{
    return segments_;
}

ChromosomePosition Chromosome::base_position(ChromosomePosition base)
{
    SegmentIterator seg_iter;
    ChromsomePosition counter = 0;

    for(seg_iter = segments_.begin(); seg_iter!=segments_.end(); seg_iter++)
    {
        ChromosomePosition left_pos = seg_iter->first;
        ChromosomePosition right_pos = seg_iter->second;
        if(left_pos <= right_pos)
        {
            if(left_pos <= base && base <= right_pos)
            {
                return counter + base - left_pos;
            } else {
                counter += right_pos - left_pos + 1;
            }
        } else {
            if(right_pos <= base && base <= left_pos)
            {
                ChromosomePosition distance_from_right = base - right_pos;
                ChromosomePosition seg_length = left_pos - right_pos + 1;
                return counter + seg_length - distance_from_right - 1;
            } else {
                counter += left_pos - right_pos + 1;
            }
        }
    }
    return -1;
}
