# Supplementary material for: The elusive evidence for chromothripsis
Source: Nucleic Acids Res. 2014 Jun 17;42(13):8231–42. doi: 10.1093/nar/gku525 (PMC4117757; doi:10.1093/nar/gku525)
Supplement: SUPPLEMENTARY DATA [file supp_gku525_nar-00163-n-2014-File006.gz › simulate_progressive_rearr/Progressive_rearr_sims.R]

# Simulate rearrangements from SNU-C1 occurring sequentially rather than in
read.files <- TRUE
regionStart <- 18E6
finish <- 101E6
tick.sep.for.plot <- 5E6
chr.of.interest <- c(15)
num.cycles <- 25
rearr.states <- (1:45)*5 + 1

#system("perl -pi -e 's/\r/\n/g' SNU-C1_bkpts.txt")

# Read in rearrangement data
if (read.files) {
	bkpts.SNU.C1 <- read.table(file="./SNU-C1_bkpts.txt", header=TRUE, sep="\t", stringsAsFactors=FALSE)
	#bkpts.SNU.C1 <- read.table(file="./sample_bps.txt", header=TRUE, sep="\t", stringsAsFactors=FALSE)
	a <- bkpts.SNU.C1[is.element(bkpts.SNU.C1$Chr1, chr.of.interest) & is.element(bkpts.SNU.C1$Chr2, chr.of.interest),]
	b <- regexpr("-",a$Pos1[a$Evidence == "PCR"])
	c <- as.double(substring(a$Pos1[a$Evidence == "PCR"], first=b+1))
	d <- as.double(substring(a$Pos1[a$Evidence == "PCR"], first=1, last=b-1))
	if (sum(c-d != 300) != 0) {print("Oh dear - error!!")}
	a$Pos1[a$Evidence == "PCR"] <- (c+d)/2

	b <- regexpr("-",a$Pos2[a$Evidence == "PCR"])
	c <- as.double(substring(a$Pos2[a$Evidence == "PCR"], first=b+1))
	d <- as.double(substring(a$Pos2[a$Evidence == "PCR"], first=1, last=b-1))
	if (sum(c-d != 300) != 0) {print("Oh dear - error!!")}
	a$Pos2[a$Evidence == "PCR"] <- (c+d)/2

	a$Pos1 <- as.double(a$Pos1)
	a$Pos2 <- as.double(a$Pos2)

	shard.rows <- row.names(a[a$Pos1 > a$Pos2,])
	for (i in shard.rows) {
		a[i,c("Pos1","Pos2")] <- a[i,c("Pos2","Pos1")]
		if (a[i,"Strd1"] == "+") {str2 <- "-"} else {str2 <- "+"}
		if (a[i,"Strd2"] == "+") {str1 <- "+"} else {str1 <- "-"}
		a[i,c("Strd1","Strd2")] <- c(str1,str2)
		}

	rearrs.15.SNU.C1 <- a


}

# Now set up segment data frame...
bkpts <- c(regionStart, sort(c(rearrs.15.SNU.C1$Pos1, rearrs.15.SNU.C1$Pos2)), finish)
num.segs <- length(bkpts) - 1
segments <- data.frame(name = paste(bkpts[1:num.segs], bkpts[2:(num.segs+1)], sep=".to."), size = bkpts[2:(num.segs+1)] - bkpts[1:num.segs] + 1, count = rep(1,num.segs), stringsAsFactors = FALSE)
output <- list()

for (up.to in rearr.states) {
output[[as.character(up.to)]] <- data.frame(rearrs = rep(NA, num.cycles), size.chr = rep(NA, num.cycles), num.states = rep(NA, num.cycles), max.cn = rep(NA, num.cycles), num.state.changes = rep(NA, num.cycles))
cycles <- 1

while (cycles <= num.cycles) {

write(paste("Num rearrs=", up.to, "and num cycles=", cycles), stderr())
# Now set up data frame of current organisation of chromosome
curr.state <- data.frame(pos = 1:num.segs, seg = segments$name, orientation = rep("Forward", num.segs), size = segments$size, lower=bkpts[1:num.segs], higher=bkpts[2:(num.segs+1)], stringsAsFactors=FALSE)

# And rearrangements data-frame
curr.rearrs <- rearrs.15.SNU.C1
iteration <- 0
results <- data.frame(iter = iteration, size = sum(curr.state$size), num.copy.number.states = 1, max.copy.num = 1, num.state.changes = 1)
size.chr <- 89E6

# Keep choosing random rearrangements that could further disrupt chromosome until no more remain
while (dim(curr.rearrs)[1] > 0 & size.chr < 5E9) {
	iteration <- iteration + 1

	# Choose the next random rearrangement
	rand.rearr <- sample.int(n=dim(curr.rearrs)[1], size=1)
	rearr <- curr.rearrs[rand.rearr,]

	# Reorganise the chromosome to reflect the rearrangement

	# First, get list of possible segments involved in the rearrangement
	if (rearr$Strd1 == "+") {possible.segs.1 <- curr.state$pos[curr.state$higher == rearr$Pos1]}
	else {possible.segs.1 <- curr.state$pos[curr.state$lower == rearr$Pos1]}
	if (rearr$Strd2 == "+") {possible.segs.2 <- curr.state$pos[curr.state$lower == rearr$Pos2]}
	else {possible.segs.2 <- curr.state$pos[curr.state$higher == rearr$Pos2]}

	# Now randomly choose which segments are affected by this rearrangement
	left.seg <- possible.segs.1[sample.int(n=length(possible.segs.1),size=1)]
	right.seg <- possible.segs.2[sample.int(n=length(possible.segs.2),size=1)]

	# Now work out what kind of rearrangement has been chosen
	left.curr.ori <- curr.state$orientation[left.seg]
	right.curr.ori <- curr.state$orientation[right.seg]

	if (((left.curr.ori == "Forward" & rearr$Strd1 == "+") | (left.curr.ori == "Reversed" & rearr$Strd1 == "-")) & ((right.curr.ori == "Forward" & rearr$Strd2 == "+") | (right.curr.ori == "Reversed" & rearr$Strd2 == "-"))) {type.rearr <- "Deletion"}
	if (((left.curr.ori == "Forward" & rearr$Strd1 == "+") | (left.curr.ori == "Reversed" & rearr$Strd1 == "-")) & ((right.curr.ori == "Forward" & rearr$Strd2 == "-") | (right.curr.ori == "Reversed" & rearr$Strd2 == "+"))) {type.rearr <- "Tail-to-tail"}
	if (((left.curr.ori == "Forward" & rearr$Strd1 == "-") | (left.curr.ori == "Reversed" & rearr$Strd1 == "+")) & ((right.curr.ori == "Forward" & rearr$Strd2 == "+") | (right.curr.ori == "Reversed" & rearr$Strd2 == "-"))) {type.rearr <- "Head-to-head"}
	if (((left.curr.ori == "Forward" & rearr$Strd1 == "-") | (left.curr.ori == "Reversed" & rearr$Strd1 == "+")) & ((right.curr.ori == "Forward" & rearr$Strd2 == "-") | (right.curr.ori == "Reversed" & rearr$Strd2 == "+"))) {type.rearr <- "Tandem duplication"}

        #print(paste("Rearr type:", type.rearr, "left.seg=", left.seg,"right.seg=", right.seg))
        #print(paste("Num of segs before=", nrow(curr.state)))
	# Now rearrage the chromosome in accordance with the type of rearrangements
	if (type.rearr == "Deletion") {
		if (left.seg < right.seg) {
			curr.state <- curr.state[c(1:left.seg, right.seg:(dim(curr.state)[1])), ]
			}
		else {curr.state <- curr.state[c(1:(right.seg-1), (left.seg+1):(dim(curr.state)[1])), ]}
		curr.state$pos <- 1:(dim(curr.state)[1])
		}

	if (type.rearr == "Tandem duplication") {
		if (left.seg < right.seg) {
			curr.state <- curr.state[c(1:right.seg, left.seg:(dim(curr.state)[1])), ]
			}
		else {curr.state <- curr.state[c(1:(left.seg-1), (right.seg+1):(dim(curr.state)[1])), ]}
		curr.state$pos <- 1:(dim(curr.state)[1])
		}

	if (type.rearr == "Tail-to-tail") {
		if (left.seg < right.seg) {
			temp.ori <- curr.state$orientation[(left.seg+1):right.seg]
			temp.ori[temp.ori == "Forward"] <- "temp.forward"
			temp.ori[temp.ori == "Reversed"] <- "Forward"
			temp.ori[temp.ori == "temp.forward"] <- "Reversed"
			curr.state$orientation[(left.seg+1):right.seg] <- temp.ori

			curr.state <- curr.state[c(1:left.seg, right.seg:(left.seg+1), (right.seg+1):(dim(curr.state)[1])),]
			}
		else {
			temp.ori <- curr.state$orientation[left.seg:(right.seg-1)]
			temp.ori[temp.ori == "Forward"] <- "temp.forward"
			temp.ori[temp.ori == "Reversed"] <- "Forward"
			temp.ori[temp.ori == "temp.forward"] <- "Reversed"
			curr.state$orientation[left.seg:(right.seg-1)] <- temp.ori

			curr.state <- curr.state[c(1:(left.seg-1), (right.seg-1):left.seg, right.seg:(dim(curr.state)[1])),]			}

		curr.state$pos <- 1:(dim(curr.state)[1])
		}

	if (type.rearr == "Head-to-head") {
		if (left.seg < right.seg) {
			temp.ori <- curr.state$orientation[left.seg:(right.seg-1)]
			temp.ori[temp.ori == "Forward"] <- "temp.forward"
			temp.ori[temp.ori == "Reversed"] <- "Forward"
			temp.ori[temp.ori == "temp.forward"] <- "Reversed"
			curr.state$orientation[left.seg:(right.seg-1)] <- temp.ori

			curr.state <- curr.state[c(1:(left.seg-1), (right.seg-1):left.seg, right.seg:(dim(curr.state)[1])),]
			}
		else {
			temp.ori <- curr.state$orientation[(left.seg+1):right.seg]
			temp.ori[temp.ori == "Forward"] <- "temp.forward"
			temp.ori[temp.ori == "Reversed"] <- "Forward"
			temp.ori[temp.ori == "temp.forward"] <- "Reversed"
			curr.state$orientation[(left.seg+1):right.seg] <- temp.ori

			curr.state <- curr.state[c(1:left.seg, right.seg:(left.seg+1), (right.seg+1):(dim(curr.state)[1])),]			}

		curr.state$pos <- 1:(dim(curr.state)[1])
		}

        #print(paste("Num of segs after=", nrow(curr.state)))
	# Now reorganise the potential rearrangements frame
	curr.rearrs <- curr.rearrs[-rand.rearr,]
	if (type.rearr == "Deletion" & dim(curr.rearrs)[1] > 0) {
		# Identify rearrangements which would have a breakpoint in the deleted regions
		lost.segs <- segments$name[!is.element(segments$name, curr.state$seg)]
		lost.rearrs <- sapply(curr.rearrs$Pos1, function(x,a) {sum(grepl(x, a)) > 0}, a=lost.segs) | sapply(curr.rearrs$Pos2, function(x,a) {sum(grepl(x, a)) > 0}, a=lost.segs)
		curr.rearrs <- curr.rearrs[!lost.rearrs,]
	}

	# And, finally, calculate the results output from this iteration
	copy.num.states <- table(table(curr.state$seg))
	max.copy.num <- max(as.double(names(copy.num.states)))
	num.states <- length(copy.num.states)
	size.chr <- sum(curr.state$size)
	num.curr.segs <- dim(curr.state)[1]
	num.state.changes <- sum(curr.state$orientation[1:(num.curr.segs-1)] != curr.state$orientation[2:num.curr.segs] | ((curr.state$lower[1:(num.curr.segs-1)] != curr.state$higher[2:num.curr.segs]) & (curr.state$higher[1:(num.curr.segs-1)] != curr.state$lower[2:num.curr.segs])))
	results <- rbind(results,c(iteration, size.chr, num.states, max.copy.num, num.state.changes))

	if (num.state.changes >= up.to & num.state.changes < up.to + 5) {
		break
		}
}


if (num.state.changes >= up.to & num.state.changes < up.to + 5) {
	output[[as.character(up.to)]][cycles,] <- results[iteration+1,]
	cycles <- cycles + 1
	}

}
}


final.output <- output[[1]]
for (i in 2:45) {final.output <- rbind(final.output, output[[i]])}
print(final.output)
postscript("state_changes_by_cn.eps", horizontal=FALSE, width=7.75, height=4.75)
plot(jitter(final.output$num.state.changes), jitter(final.output$num.states, amount=0.35)+1, pch=16, xlab="Number of state changes", ylab="Number of different copy number states", cex=0.5, ylim=c(0,45), las=1, xlim=c(0,250))
#points(c(dim(rearrs.for.plot.PD3172[rearrs.for.plot.PD3172$Chr.L == 4 & rearrs.for.plot.PD3172$Chr.H == 4,])[1], 	dim(rearrs.for.plot.8505C)[1], dim(rearrs.for.plot.TK10)[1], dim(rearrs.for.plot.SNU.C1)[1]), rep(2,4), pch=18, cex=2, col=2)
dev.off()
