# Supplementary material for: The elusive evidence for chromothripsis
Source: Nucleic Acids Res. 2014 Jun 17;42(13):8231–42. doi: 10.1093/nar/gku525 (PMC4117757; doi:10.1093/nar/gku525)
Supplement: SUPPLEMENTARY DATA [file supp_gku525_nar-00163-n-2014-File006.gz › simulate_progressive_rearr/Progressive_rearr_sims_broken.py]

import collections
import copy
import csv
import itertools
import random
import sys

import matplotlib
matplotlib.use("cairo")
import matplotlib.pyplot as pp

CHROMOSOME_OF_INTEREST = '15'
REGION_START = int(18e6)
REGION_END = int(101e6)

REARR_STATES = [bound+1 for bound in range(5, 230, 5)]
NUM_OF_CYCLES = 25

def parse_bpf(f):
    bps = []
    with open(f, 'rb') as tsvfile:
        bp_reader = csv.DictReader(tsvfile, delimiter='\t')
        for row in bp_reader:
            bps.append(row)
    return bps

def jitter(X):

    jitter_std = .0025*(max(X)-min(X))
    for i in range(len(X)):
        X[i] += random.normalvariate(0, jitter_std)
        if X[i] < 0:
            X[i] = 0
    return X

def get_num_states(segments, curr_state):
    d = {}
    for s in segments:
        d[s['name']] = 0
    for c in curr_state:
        d[c['name']] += 1
    return len(set(d.values()))

def name_bp(this_segment, next_segment):

    this_seg_ori = 1 if this_segment['orientation'] == 'Forward' else -1
    next_seg_ori = 1 if next_segment['orientation'] == 'Forward' else -1

    left_edge = this_segment['higher'] if this_seg_ori == 1 else this_segment['lower']
    right_edge = next_segment['lower'] if next_seg_ori == 1 else next_segment['higher']

    if left_edge < right_edge:
        pos1 = left_edge
        strand1 = '+' if this_seg_ori == 1 else '-'
        pos2 = right_edge
        strand2 = '+' if next_seg_ori == 1 else '-'
    else:
        pos1 = right_edge
        strand1 = '-' if next_seg_ori == 1 else '+'
        pos2 = left_edge
        strand2 = '-' if this_seg_ori == 1 else '+'

    return (pos1, strand1, pos2, strand2)

def get_corrected_num_state_changes(curr_state):
    bps = set()
    for i in range(len(curr_state) - 1):
        if curr_state[i]["orientation"] != curr_state[i+1]["orientation"] or \
          (curr_state[i]["lower"] != curr_state[i+1]["higher"] and \
           curr_state[i]["higher"] != curr_state[i+1]["lower"]):
              bps.add(name_bp(curr_state[i], curr_state[i+1]))

    return len(bps)

def get_num_state_changes(curr_state):
    ct = 0
    for i in range(len(curr_state) - 1):
        if curr_state[i]["orientation"] != curr_state[i+1]["orientation"] or \
          (curr_state[i]["lower"] != curr_state[i+1]["higher"] and \
           curr_state[i]["higher"] != curr_state[i+1]["lower"]):
              ct += 1
    return ct

def get_real_num_state_changes(curr_state, segments):
    d = dict([(k['name'],0) for k in segments])
    for cs in curr_state:
        d[cs['name']] += 1
    cn_list = sorted(d.items(), key=lambda x:int(x[0][:x[0].index('.to.')]))
    cn_changes = 0
    for i in range(len(cn_list)-1):
        if cn_list[i][1] != cn_list[i+1][1]:
            cn_changes += 1
    return cn_changes

def build_segments(bkpts):
    segments = []
    for i in range(len(bkpts) - 1):
        start = bkpts[i]
        end = bkpts[i+1]
        name = str(start) + '.to.' + str(end)
        segments.append({'name':name, 'start':start, 'end':end,
            'size':end-start, 'count':1})
    return segments

def build_curr_state(segments):
    curr_state = []
    for i in range(len(segments)):
        cs = {'pos':i, 'name':segments[i]['name'], 'orientation':'Forward',
                'size':segments[i]['size'], 'lower':segments[i]['start'],
                'higher':segments[i]['end']}
        curr_state.append(cs)
    return curr_state

def main(breakpoint_file):

    #Read the breakpoints file
    breakpoints = parse_bpf(breakpoint_file)
    #Limit it to the chromosome we're looking at
    chr_breakpoints = filter(lambda x: x["Chr1"] == CHROMOSOME_OF_INTEREST \
            and x["Chr2"] == CHROMOSOME_OF_INTEREST, breakpoints)
    for cbp in chr_breakpoints:
        #Some SNU bps are PCR based which gives a range for the bp
        if cbp["Evidence"] == 'PCR':
            cbp["Pos1"] = sum([int(x) for x in cbp["Pos1"].split('-')])/2
            cbp["Pos2"] = sum([int(x) for x in cbp["Pos2"].split('-')])/2
        else:
            cbp["Pos1"] = int(cbp["Pos1"])
            cbp["Pos2"] = int(cbp["Pos2"])

        #Fix the "shards" present in the SNU data
        if cbp["Pos1"] > cbp["Pos2"]:
            cbp["Pos1"], cbp["Pos2"] = cbp["Pos2"], cbp["Pos1"]
            strd2 = '-' if cbp["Strd1"] == "+" else "+"
            strd1 = '-' if cbp["Strd2"] == "-" else "+"
            cbp["Strd1"] = strd1
            cbp["Strd2"] = strd2

    bkpts = [REGION_START] + list(sorted(itertools.chain(*[(x["Pos1"],x["Pos2"])
        for x in chr_breakpoints]))) + [REGION_END]

    segments = build_segments(bkpts)
    output = {}

    for up_to in REARR_STATES:
        output[up_to] = []
        cycles = 1
        while cycles < NUM_OF_CYCLES:
            sys.stderr.write("Up_to=" + str(up_to) + " cycle=" + str(cycles) + "\n")
            curr_state = build_curr_state(segments)
            curr_rearrs = copy.deepcopy(chr_breakpoints)
            #sys.stderr.write("Starting new curr_state******************************\n")
            iteration = 0
            results = [{"iter":0, "size":sum([k['size'] for k in curr_state]),
                'num_states':1, 'max_copy_num':1, 'num_state_changes':1}]
            chrom_size = 89e6
            while len(curr_rearrs) > 0 and chrom_size < 5e9:
                #print 'curr_state', curr_state
                iteration += 1
                rearr = random.choice(curr_rearrs)
                #sys.stderr.write('rearr ' + str(rearr) + '\n')
                if rearr["Strd1"] == "+":
                    possible_segs_1 = [k[0] for k in enumerate(curr_state)
                            if k[1]["higher"] == rearr["Pos1"]]
                else:
                    possible_segs_1 = [k[0] for k in enumerate(curr_state)
                            if k[1]["lower"] == rearr["Pos1"]]
                if rearr["Strd2"] == "+":
                    possible_segs_2 = [k[0] for k in enumerate(curr_state)
                            if k[1]["lower"] == rearr["Pos2"]]
                else:
                    possible_segs_2 = [k[0] for k in enumerate(curr_state)
                            if k[1]["higher"] == rearr["Pos2"]]

                #print 'ps1', possible_segs_1
                #print 'ps2', possible_segs_2
                left_seg_index = random.choice(possible_segs_1)
                right_seg_index = random.choice(possible_segs_2)
                left_seg = curr_state[left_seg_index]
                right_seg = curr_state[right_seg_index]

                #print 'left_seg', left_seg_index, left_seg, 'right_seg', right_seg_index, right_seg
                left_curr_ori = left_seg["orientation"]
                right_curr_ori = right_seg["orientation"]

                if ((left_curr_ori == "Forward"  and rearr["Strd1"] == "+" or
                     left_curr_ori == "Reversed" and rearr["Strd1"] == "-") and
                   (right_curr_ori == "Forward"  and rearr["Strd2"] == "+" or
                    right_curr_ori == "Reversed" and rearr["Strd2"] == "-")):
                       type_rearr = "Deletion"
                if ((left_curr_ori == "Forward"  and rearr["Strd1"] == "+" or
                     left_curr_ori == "Reversed" and rearr["Strd1"] == "-") and
                   (right_curr_ori == "Forward"  and rearr["Strd2"] == "-" or
                    right_curr_ori == "Reversed" and rearr["Strd2"] == "+")):
                       type_rearr = "Tail-to-tail"
                if ((left_curr_ori == "Forward"  and rearr["Strd1"] == "-" or
                     left_curr_ori == "Reversed" and rearr["Strd1"] == "+") and
                   (right_curr_ori == "Forward"  and rearr["Strd2"] == "+" or
                    right_curr_ori == "Reversed" and rearr["Strd2"] == "-")):
                       type_rearr = "Head-to-head"
                if ((left_curr_ori == "Forward"  and rearr["Strd1"] == "-" or
                     left_curr_ori == "Reversed" and rearr["Strd1"] == "+") and
                   (right_curr_ori == "Forward"  and rearr["Strd2"] == "-" or
                    right_curr_ori == "Reversed" and rearr["Strd2"] == "+")):
                       type_rearr = "Tandem duplication"
                #sys.stderr.write(type_rearr + " " + str(len(curr_state)) + '\n')

                if type_rearr == "Deletion":
                    if left_seg_index < right_seg_index:
                        curr_state = curr_state[:left_seg_index+1] + curr_state[right_seg_index:]
                    else:
                        curr_state = curr_state[:right_seg_index] + curr_state[left_seg_index+1:]

                elif type_rearr == "Tandem duplication":
                    if left_seg_index < right_seg_index:
                        curr_state = copy.deepcopy(curr_state[:right_seg_index+1]) + \
                                     copy.deepcopy(curr_state[left_seg_index:])
                    else:
                        curr_state = copy.deepcopy(curr_state[:left_seg_index]) + \
                                     copy.deepcopy(curr_state[right_seg_index+1:])

                elif type_rearr == "Tail-to-tail":
                    curr_length = len(curr_state)
                    if left_seg_index < right_seg_index:
                        temp_ori = [k['orientation'] for k in
                            curr_state[left_seg_index+1:right_seg_index+1]]
                        for i in range(len(temp_ori)):
                            if temp_ori[i] == "Forward":
                                temp_ori[i] = "Reversed"
                            elif temp_ori[i] == "Reversed":
                                temp_ori[i] = "Forward"
                        for i in range(right_seg_index-left_seg_index):
                            curr_state[left_seg_index+1+i]["orientation"] = \
                                    temp_ori[i]
                        curr_state = copy.deepcopy(curr_state[:left_seg_index+1]) + \
                                copy.deepcopy(curr_state[right_seg_index:left_seg_index:-1]) + \
                                copy.deepcopy(curr_state[right_seg_index+1:])
                    else:
                        temp_ori = [k['orientation'] for k in
                            curr_state[right_seg_index-1:left_seg_index+1]]
                        for i in range(len(temp_ori)):
                            if temp_ori[i] == "Forward":
                                temp_ori[i] = "Reversed"
                            elif temp_ori[i] == "Reversed":
                                temp_ori[i] = "Forward"
                        for i in range(left_seg_index+1-right_seg_index+1):
                            curr_state[right_seg_index-1+i]["orientation"] = \
                                    temp_ori[i]
                        curr_state = copy.deepcopy(curr_state[:left_seg_index]) + \
                                (copy.deepcopy(curr_state[right_seg_index-1:left_seg_index+1])
                                 if right_seg_index > 0 else
                                 copy.deepcopy(curr_state[:left_seg_index+1]))+ \
                                copy.deepcopy(curr_state[right_seg_index:])
                        #curr_state = curr_state[:right_seg_index+1] + \
                        #        curr_state[left_seg_index:right_seg_index:-1] + \
                        #             curr_state[left_seg_index+1:]
                    #assert(len(curr_state)) == curr_length

                elif type_rearr == "Head-to-head":
                    curr_length = len(curr_state)
                    if left_seg_index < right_seg_index:
                        temp_ori = [k['orientation'] for k in
                            curr_state[left_seg_index:right_seg_index]]
                        for i in range(len(temp_ori)):
                            if temp_ori[i] == "Forward":
                                temp_ori[i] = "Reversed"
                            elif temp_ori[i] == "Reversed":
                                temp_ori[i] = "Forward"
                        for i in range(right_seg_index-left_seg_index):
                            curr_state[left_seg_index+i]["orientation"] = \
                                    temp_ori[i]
                        curr_state = copy.deepcopy(curr_state[:left_seg_index]) + \
                                    (copy.deepcopy(curr_state[right_seg_index-1:left_seg_index-1:-1])
                                     if left_seg_index > 0 else
                                     copy.deepcopy(curr_state[right_seg_index-1::-1])) + \
                                     copy.deepcopy(curr_state[right_seg_index:])
                    else:
                        temp_ori = [k['orientation'] for k in
                                curr_state[right_seg_index:left_seg_index+2]]
                        for i in range(len(temp_ori)):
                            if temp_ori[i] == "Forward":
                                temp_ori[i] = "Reversed"
                            elif temp_ori[i] == "Reversed":
                                temp_ori[i] = "Forward"
                        for i in range(left_seg_index+2-right_seg_index):
                            curr_state[right_seg_index+i]["orientation"] = \
                                    temp_ori[i]
                        curr_state = copy.deepcopy(curr_state[:left_seg_index+1]) + \
                                     copy.deepcopy(curr_state[right_seg_index:left_seg_index+2]) + \
                                     copy.deepcopy(curr_state[right_seg_index+1:])
                        #curr_state = curr_state[:right_seg_index] + \
                        #            (curr_state[left_seg_index-1:right_seg_index-1:-1]
                        #             if right_seg_index > 0 else
                        #             curr_state[left_seg_index-1::-1]) + \
                        #             curr_state[left_seg_index:]
                    #assert(len(curr_state)) == curr_length
                for i in range(len(curr_state)):
                    curr_state[i]["pos"] = i


                curr_rearrs.remove(rearr)
                if type_rearr == "Deletion" and len(curr_rearrs) > 0:
                    curr_names = set([x['name'] for x in curr_state])
                    lost_segs = [k for k in segments if k['name'] not in
                            curr_names]
                    #print "lost_segs", lost_segs
                    lost_seg_bounds = list(itertools.chain(*[(k['start'], k['end'])
                        for k in lost_segs]))
                    #print "lost_seg_bounds", lost_seg_bounds
                    lost_rearrs = [k for k in curr_rearrs if
                            k["Pos1"] in lost_seg_bounds or
                            k["Pos2"] in lost_seg_bounds]
                    #print "lost_rearrs", lost_rearrs
                    for lr in lost_rearrs:
                        curr_rearrs.remove(lr)

                chrom_size = sum([k['size'] for k in curr_state])
                num_states = get_num_states(segments, curr_state)
                num_state_changes = get_num_state_changes(curr_state)
                corrected_num_state_changes = get_corrected_num_state_changes(curr_state)
                real_num_state_changes = get_real_num_state_changes(curr_state,
                        segments)
                results.append({'num_states':num_states,
                    'num_state_changes':num_state_changes,
                    'corrected_num_state_changes':corrected_num_state_changes,
                    'real_num_state_changes':real_num_state_changes})

                #print "curr state after rearr", curr_state
                #print "*************************"
                if up_to <= num_state_changes <= up_to + 5:
                    #sys.stderr.write(str(num_state_changes) + " after iteration.\n")
                    break

            if up_to <= results[-1]['num_state_changes'] <= up_to + 5:
                output[up_to].append(results[-1])
                cycles += 1

    X = []
    Y = []
    for up_to in output:
        X.extend([k['num_state_changes'] for k in output[up_to]])
        Y.extend([k['num_states'] for k in output[up_to]])

    for i in range(len(X)):
        print X[i], Y[i]

    pp.plot(jitter(X), jitter(Y), 'k.')
    pp.xlabel("Number of state changes")
    pp.ylabel("Number of different copy states")
    pp.xlim( (0, 250) )
    pp.ylim( (0, 45) )
    pp.savefig("broken_python_results.png")
    pp.close()


if __name__ == '__main__':
    main(sys.argv[1])
