# Supplementary material for: The elusive evidence for chromothripsis
Source: Nucleic Acids Res. 2014 Jun 17;42(13):8231–42. doi: 10.1093/nar/gku525 (PMC4117757; doi:10.1093/nar/gku525)
Supplement: SUPPLEMENTARY DATA [file supp_gku525_nar-00163-n-2014-File007.gz]

Archive with 11 entries (10 files):
- data
- data/TK10.avi
- data/8505C.avi
- data/8505C_last_frame.png
- data/SNU-C1_last_frame.png
- data/SNU-C1_bkpts.txt
- data/TK10_last_frame.png
- data/SNU-C1.avi
- data/TK10_bkpts.txt
- data/8505C_bkpts.txt
- supplement_readme.txt
