# Supplementary material for: The elusive evidence for chromothripsis
Source: Nucleic Acids Res. 2014 Jun 17;42(13):8231–42. doi: 10.1093/nar/gku525 (PMC4117757; doi:10.1093/nar/gku525)
Supplement: SUPPLEMENTARY DATA [file supp_gku525_nar-00163-n-2014-File007.gz › data/SNU-C1_bkpts.txt]

Sample	Read-name	Evidence	Solexa_reads	Chr1	Pos1	Strd1	Chr2	Pos2	Strd2	Microhomology_length_bp	Microhomology_seq	Non-templated_sequence_length_bp	NTS_sequence	Comment
SNU-C1	IL36_3598:8:109:680:32	Seq	17	5	109293270	+	5	115682772	+	1	a	0		NA
SNU-C1	IL41_3448:1:50:216:136	Seq	12	15	42645429	+	15	61036133	+	2	ca	0		NA
SNU-C1	IL36_3598:3:5:1402:1068	Seq	8	15	73295567	+	15	89764559	+	1	c	0		NA
SNU-C1	IL36_3598:1:106:244:728	Seq	7	15	64854283	+	15	72235517	+	5	gtttc	0		NA
SNU-C1	IL41_3448:1:107:495:328	Seq	5	15	61253592	+	15	91339377	+	1	a	0		NA
SNU-C1	IL36_3598:8:72:555:1425	Seq	5	15	54752383	-	15	98905233	+	4	gcac	0		NA
SNU-C1	IL41_3448:1:39:1589:1408	Seq	4	15	25910101	+	15	38751185	+	0		5	ctaga	NA
SNU-C1	IL41_3448:1:120:428:402	Seq	4	15	89776273	+	15	90293606	-	22	gcctcccaaagtgctgggatta	0		NA
SNU-C1	IL41_3448:1:102:997:155	Seq	4	8	40721876	-	8	41886487	-	2	cc	0		NA
SNU-C1	IL36_3598:6:83:1508:97	Seq	3	15	70535278	-	15	70836792	-	13	aacatggtgaaac	0		NA
SNU-C1	IL36_3598:6:75:1381:72	Seq	3	15	58059812	-	15	60388368	+	1	g	0		NA
SNU-C1	IL36_3598:2:112:716:43	Seq	3	15	69892160	+	15	73297296	+	0		3	cag	NA
SNU-C1	IL36_3598:2:109:1395:1792	Seq	3	15	37589405	-	15	65750113	+	0		4	cccg	2 shards
SNU-C1	IL36_3598:2:109:1395:1792	Seq	3	15	65750170	+	15	65750280	-	8	cagaaaga	0		2 shards
SNU-C1	IL36_3598:2:109:1395:1792	Seq	3	15	65750188	-	15	45790516	-	0		0		2 shards
SNU-C1	IL41_3448:1:108:558:1380	Seq	2	15	56340355	+	15	88007541	+	2	ga	0		NA
SNU-C1	IL36_3598:3:94:1318:167	Seq	17	8	40178261	-	8	40719925	+	3	aag	0		NA
SNU-C1	IL36_3598:8:73:135:623	Seq	12	15	79275381	+	15	90345243	-	5	ttagg	0		NA
SNU-C1	IL36_3598:1:37:1622:814	Seq	10	15	38774912	+	15	61154715	+	0		0		NA
SNU-C1	IL36_3598:3:112:1101:1180	Seq	8	15	58102331	+	15	71416015	+	1	c	0		NA
SNU-C1	IL41_3448:1:104:1153:700	Seq	6	15	29011718	-	15	80084016	+	0		0		NA
SNU-C1	IL36_3598:8:67:1773:1775	Seq	5	15	78453171	-	15	96892792	+	0		0		NA
SNU-C1	IL36_3598:8:63:245:1217	Seq	5	15	63534551	+	15	75481966	-	0		0		NA
SNU-C1	IL36_3598:8:12:771:1560	Seq	5	5	4053020	-	5	4057146	+	3	ctg	0		2 shards
SNU-C1	IL36_3598:8:12:771:1560	Seq	5	5	4057180	+	5	19410043	-	2	cc	0		2 shards
SNU-C1	IL36_3598:8:12:771:1560	Seq	5	5	19409998	-	5	19334163	-	3	ttc	0		2 shards
SNU-C1	IL36_3598:8:81:375:1112	Seq	4	15	54976612	-	15	73281849	-	4	gccc	0		NA
SNU-C1	IL36_3598:8:77:1334:1134	Seq	4	15	45179195	+	15	50412615	+	1	c	0		NA
SNU-C1	IL36_3598:6:70:1433:348	Seq	3	15	31236867	-	15	65794835	-	5	tcagt	0		NA
SNU-C1	IL36_3598:1:75:878:1950	Seq	3	15	42643401	-	15	45121211	+	0		0		NA
SNU-C1	IL36_3598:7:19:875:1016	Seq	2	15	72205941	-	15	73819066	-	6	caacat	0		NA
SNU-C1	IL41_3448:1:8:891:532	Seq	16	15	71329200	+	15	91478561	+	1	a	0		NA
SNU-C1	IL36_3598:6:43:1005:431	Seq	16	8	40175132	-	8	41885692	+	1	c	0		NA
SNU-C1	IL36_3598:7:45:1125:301	Seq	12	15	36641115	+	15	41564289	+	0		4	gacg	1 shard
SNU-C1	IL36_3598:7:45:1125:301	Seq	12	15	41564378	+	15	36682020	-	8	gctgggat	0		1 shard
SNU-C1	IL41_3448:1:36:943:1858	Seq	9	15	31664387	-	15	63585057	-	1	c	0		NA
SNU-C1	IL41_3448:1:26:182:1834	Seq	9	8	85742683	-	8	90088151	-	2	at	0		NA
SNU-C1	IL41_3448:1:106:663:1438	Seq	9	8	41850993	+	8	41892659	-	1	a	0		NA
SNU-C1	IL36_3598:2:86:831:142	Seq	8	15	40196241	+	15	69845172	-	7	gtgtgtg	0		NA
SNU-C1	IL36_3598:2:57:572:1883	Seq	8	15	69892200	-	15	99842275	-	2	gg	0		NA
SNU-C1	IL36_3598:2:56:177:680	Seq	8	1	199103044	+	1	207179162	+	0		0		NA
SNU-C1	IL36_3598:8:69:268:1108	Seq	6	15	33102625	+	15	33103921	-	4	aacc	0		NA
SNU-C1	IL36_3598:8:64:332:1566	Seq	6	15	36187175	+	15	73296060	+	2	tt	0		1 shard
SNU-C1	IL36_3598:8:64:332:1566	Seq	6	15	73296178	+	15	71521793	+	39	cctcggcctcccaaagtgctgggattacaggcatgagcc	0		1 shard
SNU-C1	IL36_3598:8:61:1761:1867	Seq	6	15	50541752	-	15	79276272	-	0		0		1 shard
SNU-C1	IL36_3598:8:61:1761:1867	Seq	6	15	79276097	-	15	56374249	+	1	c	0		1 shard
SNU-C1	IL36_3598:8:60:881:670	Seq	6	15	37484165	-	15	60659780	-	2	tt	0		NA
SNU-C1	IL36_3598:8:106:380:214	Seq	5	15	57927463	-	15	97396758	+	6	ctaatt	0		NA
SNU-C1	IL36_3598:7:84:1287:668	Seq	5	15	40193388	-	15	75393153	+	1	t	0		NA
SNU-C1	IL36_3598:7:76:1493:773	Seq	5	15	31983222	-	15	72083359	-	1	t	0		NA
SNU-C1	IL36_3598:8:18:1095:1851	Seq	4	15	32994983	+	15	32995155	-	8	cccggcct	0		NA
SNU-C1	IL36_3598:1:34:402:251	Seq	4	15	55045732	+	15	91324428	+	0		0		NA
SNU-C1	IL36_3598:1:43:1248:222	Seq	3	15	57888866	-	15	79317019	+	1	t	0		1 shard
SNU-C1	IL36_3598:1:43:1248:222	Seq	3	15	79317047	+	15	73298996	+	0		18	atgtccaaacattgacat	1 shard
SNU-C1	IL36_3598:1:30:934:201	Seq	3	15	68071729	+	15	71830687	-	1	g	0		NA
SNU-C1	IL36_3598:5:35:162:1499	Seq	2	15	63320707	-	15	63467038	-	0		16	atacaataattggctg	NA
SNU-C1	IL36_3598:2:81:754:253	Seq	25	15	36726323	-	15	68419057	+	1	g	0		NA
SNU-C1	IL36_3598:3:65:1549:778	Seq	12	8	41788867	-	8	41850160	-	2	aa	0		NA
SNU-C1	IL36_3598:3:4:116:1127	Seq	12	15	22525036	+	15	22533886	-	2	tg	0		NA
SNU-C1	IL36_3598:8:80:1315:1468	Seq	9	15	27907829	+	15	99233236	-	0		0		NA
SNU-C1	IL36_3598:8:14:1281:23	Seq	9	15	36175800	-	15	64787319	-	2	ag	0		NA
SNU-C1	IL36_3598:8:118:598:1897	Seq	9	15	71920251	-	15	87138544	-	0		2	ca	NA
SNU-C1	IL36_3598:2:43:1069:1705	Seq	8	15	40761448	-	15	66051604	+	0		1	a	NA
SNU-C1	IL36_3598:2:15:543:221	Seq	8	8	41849557	-	18	27370041	+	0		0		NA
SNU-C1	IL36_3598:2:115:183:1821	Seq	8	15	36638378	-	15	98918942	-	1	t	0		NA
SNU-C1	IL36_3598:7:63:509:758	Seq	6	8	40343657	+	8	41893298	+	0		0		NA
SNU-C1	IL36_3598:7:61:437:261	Seq	6	15	96904664	+	15	97363040	-	0		0		NA
SNU-C1	IL36_3598:7:56:1716:746	Seq	5	15	39821708	-	15	56357010	-	1	a	0		NA
SNU-C1	IL36_3598:8:101:689:405	Seq	4	15	41614696	-	15	57199825	-	2	cc	0		NA
SNU-C1	IL36_3598:5:86:484:1902	Seq	3	15	65432900	-	15	67396360	-	6	gtggcg	0		NA
SNU-C1	IL36_3598:2:68:1144:31	Seq	2	15	38741422	+	15	71749049	-	10	cccagctact	0		NA
SNU-C1	IL36_3598:2:21:731:812	Seq	25	5	8111265	+	5	9418712	+	1	c	0		NA
SNU-C1	IL36_3598:2:33:562:1201	Seq	12	15	57931616	-	15	61043059	-	0		2	tt	NA
SNU-C1	IL36_3598:7:65:888:1288	Seq	9	15	83156118	-	15	89341138	-	0		0		NA
SNU-C1	IL36_3598:1:95:1653:1249	Seq	8	15	36263113	+	15	64125836	-	3	cct	0		NA
SNU-C1	IL36_3598:1:27:188:1742	Seq	8	15	73298345	+	15	73302316	-	2	ac	0		NA
SNU-C1	IL36_3598:1:108:611:805	Seq	8	15	65791163	-	15	80125022	-	1	a	0		NA
SNU-C1	IL36_3598:7:4:1473:461	Seq	6	15	73247557	+	15	89860904	-	0		2	ca	NA
SNU-C1	IL36_3598:7:41:171:1208	Seq	6	15	70964797	+	15	75030116	+	2	at	0		NA
SNU-C1	IL36_3598:7:115:882:1845	Seq	6	15	70936517	-	15	96935631	-	0		3	gtg	NA
SNU-C1	IL36_3598:7:109:405:744	Seq	5	15	31629722	-	15	99973340	+	1	c	0		NA
SNU-C1	IL36_3598:7:103:828:357	Seq	5	15	75398338	+	15	75399092	-	6	gtggtc	0		NA
SNU-C1	IL36_3598:6:99:1265:484	Seq	5	15	22538311	+	15	71955889	+	0		0		NA
SNU-C1	IL36_3598:7:58:283:740	PCR	4	15	60795087-60795387	+	15	70574704-70575004	-	NA		NA		NA
SNU-C1	IL36_3598:8:60:625:1567	Seq	2	15	42630355	-	15	42632397	-	1	g	0		NA
SNU-C1	IL36_3598:1:107:98:1757	PCR	2	15	20666179-20666479	-	15	75434177-75434477	+	NA		NA		NA
SNU-C1	IL36_3598:6:71:181:1193	Seq	15	15	46507201	-	15	56341165	+	2	gc	0		NA
SNU-C1	IL36_3598:1:111:128:1164	Seq	12	15	40239922	+	15	45838876	-	1	t	0		NA
SNU-C1	IL36_3598:6:54:119:105	Seq	9	15	71523563	+	15	92082499	-	1	a	0		NA
SNU-C1	IL5_2963:5:91:418:780	Seq	7	15	60861750	+	15	67014720	-	0		0		NA
SNU-C1	IL36_3598:7:105:397:553	Seq	6	15	38770444	-	15	60861448	+	2	gt	0		NA
SNU-C1	IL36_3598:6:99:1549:1167	Seq	6	15	62166717	-	15	79091964	-	38	aatcccagcactttgggaggccaaggagggcagatcac	0		NA
SNU-C1	IL36_3598:6:93:1740:1053	Seq	6	15	21792946	+	15	37804550	+	2	ac	0		NA
SNU-C1	IL36_3598:6:87:1381:250	Seq	6	15	59129294	-	15	61587347	+	0		0		NA
SNU-C1	IL36_3598:6:72:1010:1726	Seq	6	15	32034374	-	15	36263597	+	4	ttga	0		NA
SNU-C1	IL36_3598:6:21:498:865	Seq	5	15	90984603	+	15	90985184	+	8	gctaacat	0		NA
SNU-C1	IL41_3448:1:9:1147:1253	Seq	3	15	31254990	+	15	69830761	-	2	tt	0		NA
SNU-C1	IL41_3448:1:96:1314:725	Seq	3	15	20439260	-	15	58108479	-	0		0		NA
SNU-C1	IL36_3598:6:85:1688:806	PCR	2	15	25911491-25911791	+	15	40795032-40795332	-	NA		NA		NA
SNU-C1	IL36_3598:1:107:1124:1430	Seq	2	15	55145631	-	15	91059027	+	3	aag	0		NA
SNU-C1	IL36_3598:5:19:1509:754	Seq	9	15	61684723	+	15	99949359	+	1	c	0		NA
SNU-C1	IL36_3598:3:98:258:655	Seq	9	15	65288829	+	15	99230688	+	2	aa	0		NA
SNU-C1	IL36_3598:3:64:607:123	Seq	9	15	73207500	+	15	79085430	+	0		2	ca	NA
SNU-C1	IL36_3598:8:95:774:862	Seq	7	15	40215424	-	15	40216028	+	42	gcctcccaaagtgctgggattacaggcgtgagccaccgcacc	0		NA
SNU-C1	IL36_3598:6:21:1731:16	Seq	6	15	58102902	-	15	83673818	-	0		0		NA
SNU-C1	IL36_3598:6:108:6:1222	Seq	6	15	46555106	+	15	89867104	-	2	tc	0		NA
SNU-C1	IL36_3598:5:75:1286:389	Seq	5	15	39931664	-	15	67912359	-	0		0		NA
SNU-C1	IL36_3598:5:69:860:1262	Seq	5	15	40785816	+	15	75522080	-	3	tat	0		NA
SNU-C1	IL5_2963:5:68:230:746	Seq	2	15	33461234	+	15	91924930	-	7	aacaaaa	0		1 shard
SNU-C1	IL5_2963:5:68:230:746	Seq	2	15	91924909	-	15	57155586	+	3	gct	0		1 shard
SNU-C1	IL36_3598:6:75:329:1022	Seq	2	15	20233523	+	15	41614683	-	1	t	0		NA
SNU-C1	IL36_3598:2:89:772:896	Seq	260	3	4701765	+	11	13182721	+	2	gc	0		NA
SNU-C1	IL36_3598:7:43:664:255	Seq	22	3	48906651	-	11	23642584	+	0		5	atata	NA
SNU-C1	IL36_3598:1:72:1499:280	Seq	15	15	46453422	-	15	56041029	+	0		0		NA
SNU-C1	IL36_3598:6:111:1686:1320	Seq	11	15	64494684	-	15	91502359	-	1	g	0		NA
SNU-C1	IL36_3598:5:114:737:246	Seq	11	15	32005037	-	15	90971265	+	2	gc	0		NA
SNU-C1	IL36_3598:3:74:1252:128	Seq	11	15	35747863	+	15	37540088	+	2	gc	0		NA
SNU-C1	IL36_3598:8:60:845:278	Seq	7	15	58159305	+	15	79078615	+	0		7	tattacc	NA
SNU-C1	IL36_3598:8:56:1508:1675	Seq	7	15	65285591	-	15	88004167	-	0		0		NA
SNU-C1	IL36_3598:8:4:490:1215	Seq	7	15	76247726	+	15	91051056	+	3	tca	0		NA
SNU-C1	IL36_3598:5:21:1420:566	Seq	6	15	42858926	-	15	42859266	+	7	cacatct	0		NA
SNU-C1	IL36_3598:5:16:1482:1831	Seq	5	15	68070801	-	15	98695580	+	0		0		NA
SNU-C1	IL36_3598:6:21:41:791	PCR	4	15	60866944-60867244	-	15	61033033-61033333	-	NA		NA		NA
SNU-C1	IL36_3598:6:15:1041:1472	Seq	4	15	22525085	-	15	22525788	+	6	ggtcag	0		1 shard
SNU-C1	IL36_3598:6:15:1041:1472	Seq	4	15	22525832	+	15	26819408	+	7	tgggagg	0		1 shard
SNU-C1	IL36_3598:6:13:449:596	Seq	4	15	55039512	-	15	91310222	+	0		1	a	NA
SNU-C1	IL36_3598:3:85:579:1388	PCR	3	15	83663246-83663546	+	15	91038651-91038951	-	NA		NA		NA
SNU-C1	IL5_2963:5:61:113:108	PCR	2	15	40191067-40191367	+	15	50349914-50350214	+	NA		NA		NA
SNU-C1	IL36_3598:8:1:650:851	PCR	2	15	20442152-20442452	-	15	34062543-34062843	-	NA		NA		NA
SNU-C1	IL36_3598:6:61:1452:1033	Seq	2	15	62491216	-	15	69900499	+	0		0		NA
SNU-C1	IL36_3598:1:81:707:478	Seq	222	3	87548734	+	11	35317771	+	0		34	accaattccttgtatgtgtatatatatggggata	NA
SNU-C1	IL36_3598:8:1:1424:1865	Seq	14	15	45763165	-	15	92052826	+	0		0		NA
SNU-C1	IL36_3598:8:118:284:363	Seq	14	15	76213159	+	15	99934689	+	4	caca	0		NA
SNU-C1	IL36_3598:3:24:1229:161	Seq	11	15	78961715	+	15	99202645	+	2	tt	0		NA
SNU-C1	IL36_3598:2:85:1722:735	Seq	11	15	36267103	+	15	50465525	-	1	g	0		NA
SNU-C1	IL36_3598:2:85:1449:576	Seq	9	15	20450115	-	15	20535877	-	0		0		NA
SNU-C1	IL36_3598:2:83:362:136	Seq	9	15	27999645	+	15	32004981	-	1	g	0		NA
SNU-C1	IL36_3598:7:61:666:268	Seq	7	15	62473216	+	15	91494734	+	0		31	gtaccaattggtatattggtaacatatatgt	NA
SNU-C1	IL36_3598:3:65:58:1655	Seq	6	15	35713855	-	15	54817105	+	0		44	tagaccattgcttttgagtccattctatatgattccattccatt	NA
SNU-C1	IL36_3598:3:5:358:416	Seq	6	15	66051537	+	15	66064919	-	0		0		NA
SNU-C1	IL36_3598:3:36:750:1616	Seq	5	15	36819566	-	15	41536880	-	1	c	0		NA
SNU-C1	IL36_3598:3:18:1135:1576	Seq	5	15	55155375	-	15	91494667	+	0		26	tcactgtttaggtcctgacatataca	1 shard
SNU-C1	IL36_3598:3:18:1135:1576	Seq	5	15	91494693	+	15	88487858	+	2	gg	0		1 shard
SNU-C1	IL36_3598:8:15:687:480	Seq	2	15	25911444	-	15	73209935	-	0		50	tagacagcagcattctcagaaacttctttgtgatgtttgcattcaactct	NA
SNU-C1	IL36_3598:2:120:1120:1656	PCR	2	15	63613155-63613455	-	15	64492060-64492360	-	NA		NA		NA
SNU-C1	IL36_3598:3:45:866:882	Seq	21	15	43273009	+	15	72291125	+	1	c	0		NA
SNU-C1	IL36_3598:2:57:780:1558	Seq	11	15	65444093	+	15	67353341	+	1	c	0		NA
SNU-C1	IL36_3598:1:107:484:1736	Seq	11	17	47583179	+	17	47673588	+	1	t	0		NA
SNU-C1	IL36_3598:2:101:1622:1144	Seq	9	15	21304701	-	15	60702415	-	3	agc	0		NA
SNU-C1	IL36_3598:6:87:8:1946	Seq	7	15	22520693	-	15	60561749	-	0		24	ctaaataatacaggtatattatgg	NA
SNU-C1	IL36_3598:6:66:640:908	Seq	7	15	56351392	+	15	61034269	-	0		0		NA
SNU-C1	IL36_3598:6:5:445:1823	Seq	7	15	31929123	-	15	42858869	-	3	ttc	0		NA
SNU-C1	IL36_3598:2:94:1198:1321	Seq	5	15	64265708	+	15	64504677	-	1	c	0		NA
SNU-C1	IL36_3598:2:88:167:344	Seq	5	15	27938232	-	15	64814986	-	0		0		NA
SNU-C1	IL36_3598:8:98:601:1300	PCR	3	15	88446297-88446597	-	15	91858682-91858982	-	NA		NA		NA
SNU-C1	IL36_3598:8:82:1313:1015	Seq	3	15	62473557	+	15	75968477	-	2	ct	0		1 shard
SNU-C1	IL36_3598:8:82:1313:1015	Seq	3	15	75968445	-	15	99982547	-	5	cagaa	0		1 shard
SNU-C1	IL36_3598:8:7:376:1099	Seq	3	15	70528849	-	15	99973246	-	0		8	aaagatgg	NA
SNU-C1	IL36_3598:3:49:715:1759	Seq	3	15	22668086	+	15	22669830	+	3	aca	0		NA
SNU-C1	IL36_3598:3:3:948:1557	Seq	3	15	67910382	-	15	97388588	-	0		0		1 shard
SNU-C1	IL36_3598:3:3:948:1557	Seq	3	15	97388414	-	15	91927263	-	2	tg	0		1 shard
SNU-C1	IL36_3598:3:2:1502:979	Seq	3	15	56340188	-	15	71445698	-	1	g	0		NA
SNU-C1	IL36_3598:8:114:1591:866	Seq	2	15	60561565	-	15	60561831	+	9	ggtggctca	0		NA
SNU-C1	IL36_3598:8:10:1144:778	Seq	2	15	31461022	-	15	36625932	-	2	at	0		NA
SNU-C1	IL36_3598:6:43:571:1207	Seq	2	15	42859260	+	15	71506457	+	2	ca	0		NA
SNU-C1	IL36_3598:3:63:290:866	Seq	131	3	87543557	-	11	13184856	-	0		0		NA
SNU-C1	IL36_3598:3:64:1270:1448	Seq	14	15	56356683	-	15	97506984	+	0		0		NA
SNU-C1	IL36_3598:3:32:210:646	Seq	14	16	49042448	-	16	49264252	-	4	tcca	0		NA
SNU-C1	IL41_3448:1:7:1600:98	Seq	10	15	80089165	-	15	89714825	+	5	aactt	0		NA
SNU-C1	IL41_3448:1:107:259:751	Seq	10	15	21437441	+	15	52967503	-	0		0		NA
SNU-C1	IL36_3598:1:12:816:1514	Seq	9	15	70535066	+	15	73247894	+	0		1	c	NA
SNU-C1	IL36_3598:1:102:645:1613	Seq	9	15	68526661	+	15	75435335	-	1	g	0		NA
SNU-C1	IL36_3598:6:24:141:1037	Seq	7	15	53442839	+	15	53444364	+	10	ctccatctca	0		NA
SNU-C1	IL36_3598:5:72:1102:856	Seq	7	15	41620892	+	15	42885739	+	0		10	gtgcctgacc	1 shard
SNU-C1	IL36_3598:5:72:1102:856	Seq	7	15	42885773	+	15	61637310	+	0		7	tcctggc	1 shard
SNU-C1	IL36_3598:2:88:1628:1989	Seq	6	15	20449913	+	15	61647476	+	0		7	tggctca	NA
SNU-C1	IL36_3598:2:82:1028:822	Seq	6	15	96906227	-	15	98804709	-	0		0		NA
SNU-C1	IL36_3598:2:81:923:148	Seq	6	15	31239124	-	15	70778744	+	3	gtt	0		NA
SNU-C1	IL36_3598:2:63:187:1412	Seq	5	15	61033017	-	15	91491722	+	2	ac	0		NA
SNU-C1	IL36_3598:8:76:1684:1952	Seq	3	15	60642550	-	15	94000718	+	1	a	0		NA
SNU-C1	IL36_3598:8:61:90:820	Seq	3	15	61239607	-	15	90984622	+	2	ta	0		NA
SNU-C1	IL36_3598:8:56:1743:1256	Seq	3	15	65429521	+	15	65437469	-	0		0		NA
SNU-C1	IL36_3598:3:16:615:1801	Seq	3	15	31922566	+	15	31947771	+	16	gcctgtaatcccagca	0		NA
SNU-C1	IL36_3598:3:118:6:1445	Seq	3	15	71213961	+	15	96955824	-	0		9	gggctcctg	NA
SNU-C1	IL36_3598:8:105:1029:305	Seq	2	15	60866497	-	15	62498953	-	5	aaaag	0		NA
SNU-C1	IL36_3598:2:105:816:1890	Seq	2	15	79316338	-	15	91924945	+	2	tc	0		NA
SNU-C1	IL36_3598:1:16:629:653	Seq	14	15	36653682	-	15	98700528	-	0		0		NA
SNU-C1	IL36_3598:8:52:829:898	Seq	10	15	60914215	-	15	89340355	+	0		3	gga	NA
SNU-C1	IL36_3598:8:120:1124:1441	Seq	10	15	54770658	+	15	76198556	+	0		1	a	NA
SNU-C1	IL41_3448:1:93:664:1546	Seq	8	15	31601519	+	15	72139674	-	0		4	tgat	NA
SNU-C1	IL36_3598:5:115:1088:372	Seq	7	15	45814941	-	15	89722206	-	0		0		NA
SNU-C1	IL36_3598:2:28:253:1614	Seq	6	15	31586956	+	15	72101680	+	0		10	atgtaatttt	1 shard
SNU-C1	IL36_3598:2:28:253:1614	Seq	6	15	72101746	+	15	98624129	+	3	ctg	0		1 shard
SNU-C1	IL36_3598:2:21:295:471	Seq	6	15	71474848	-	15	73844953	-	1	a	0		NA
SNU-C1	IL36_3598:2:11:969:1591	Seq	5	15	57191730	-	15	75470310	+	0		1	c	NA
SNU-C1	IL36_3598:2:100:1203:1334	Seq	5	15	63566357	+	15	67943079	-	0		0		NA
SNU-C1	IL36_3598:3:84:26:1034	Seq	4	15	76248986	+	15	94011553	-	2	aa	0		NA
SNU-C1	IL36_3598:3:80:1303:1495	Seq	4	15	78454199	+	15	96910635	+	0		1	t	NA
SNU-C1	IL36_3598:3:66:38:225	Seq	4	15	72583384	-	15	83676828	+	2	ct	0		NA
SNU-C1	IL36_3598:3:52:1254:1526	Seq	4	15	71784115	+	15	76230619	-	0		0		1 shard
SNU-C1	IL36_3598:3:52:1254:1526	Seq	4	15	76230487	-	15	83680532	-	0		2	tt	1 shard
SNU-C1	IL36_3598:8:15:870:1807	Seq	3	15	39073718	+	15	72496041	-	3	ctt	0		1 shard
SNU-C1	IL36_3598:8:15:870:1807	Seq	3	15	72495903	-	15	60561742	-	0		4	gtag	1 shard
SNU-C1	IL36_3598:3:112:1225:2025	Seq	3	15	56141934	+	15	69744498	+	0		1	c	NA
SNU-C1	IL36_3598:3:100:587:920	PCR	3	15	73798593-73798893	-	15	88378258-88378558	+	NA		NA		NA
SNU-C1	IL36_3598:8:108:1322:1555	Seq	13	8	41755853	-	8	41843392	+	2	tt	0		NA
SNU-C1	IL36_3598:7:82:1079:1198	Seq	10	15	62115554	+	15	66955306	+	20	gtgtgtgtgtgtgtgtgtgt	0		NA
SNU-C1	IL36_3598:7:18:1736:52	Seq	10	15	36825165	+	15	37539946	-	0		0		NA
SNU-C1	IL36_3598:7:14:573:561	Seq	10	15	22760734	-	15	28997353	-	3	cat	0		NA
SNU-C1	IL36_3598:3:3:861:1997	Seq	7	15	28996817	-	15	54976948	-	1	c	0		NA
SNU-C1	IL36_3598:3:1:648:1946	Seq	7	9	122857324	+	9	123000890	+	2	ct	0		NA
SNU-C1	IL36_3598:2:101:136:1030	PCR	6	15	31688027-31688327	+	15	83150880-83151180	-	NA		NA		NA
SNU-C1	IL36_3598:1:95:438:1281	Seq	5	15	33460471	+	15	62473233	+	0		2	ct	NA
SNU-C1	IL36_3598:1:71:1133:966	Seq	5	15	42674253	-	15	62106324	-	0		4	agtc	NA
SNU-C1	IL36_3598:7:81:1270:1286	Seq	3	15	69760634	-	15	96910513	-	0		0		NA
SNU-C1	IL36_3598:2:85:1475:2012	PCR	3	15	27954928-27955228	+	15	36604216-36604516	-	NA		NA		NA
SNU-C1	IL36_3598:7:70:337:58	Seq	2	15	32983684	-	15	100153615	+	2	aa	0		NA
SNU-C1	IL41_3448:1:101:1543:240	Seq	19	15	75615998	+	15	98804766	+	0		1	a	NA
SNU-C1	IL36_3598:6:118:1586:2013	Seq	10	15	34059307	-	15	91846730	-	1	g	0		NA
SNU-C1	IL36_3598:8:2:840:160	Seq	8	15	27946388	-	15	62386491	-	0		7	gccctaa	NA
SNU-C1	IL36_3598:8:19:129:905	Seq	8	15	36751203	+	15	99202584	-	0		2	aa	NA
SNU-C1	IL36_3598:8:13:1093:1121	PCR	8	15	37588095-37588395	-	15	67907765-67908065	+	NA		NA		NA
SNU-C1	IL36_3598:8:106:681:159	Seq	8	15	70561093	-	15	70929346	-	0		0		NA
SNU-C1	IL36_3598:2:5:940:1508	Seq	7	15	62116806	-	15	80187947	-	0		1	t	NA
SNU-C1	IL36_3598:2:57:199:872	Seq	7	8	40720418	+	8	41844665	-	3	cag	0		NA
SNU-C1	IL36_3598:1:116:1622:1264	Seq	6	15	61148109	+	15	70902144	+	0		2	gt	NA
SNU-C1	IL36_3598:1:112:1290:324	Seq	6	15	57170466	+	15	20359182	+	0		0		1 shard
SNU-C1	IL36_3598:1:112:1290:324	Seq	6	15	20359229	+	15	67868222	-	2	tg	0		1 shard
SNU-C1	IL5_2963:5:94:963:1340	Seq	5	15	20611271	-	15	76246399	+	0		1	t	NA
SNU-C1	IL5_2963:5:89:1030:685	Seq	4	15	35882182	-	15	80065241	+	41	gcctgtagtcccagctacttgggaggctgaggcaggagaat	0		NA
SNU-C1	IL36_3598:2:9:1162:49	Seq	4	15	20643792	-	15	91834883	+	6	aaaaat	0		NA
SNU-C1	IL36_3598:7:56:1345:759	Seq	3	15	31950708	+	15	61087212	-	1	t	0		NA
SNU-C1	IL36_3598:2:66:219:1308	PCR	3	15	50541698-50541998	-	15	79276203-79276503	-	NA		NA		NA
SNU-C1	IL36_3598:1:6:810:210	Seq	2	15	25726455	-	15	43506693	-	1	g	0		NA
SNU-C1	IL36_3598:1:69:1497:873	PCR	2	15	64511972-64512272	-	15	71724189-71724489	+	NA		NA		NA
SNU-C1	IL36_3598:1:67:348:346	PCR	2	15	54825502-54825802	+	15	54979709-54980009	+	NA		NA		NA
SNU-C1	IL36_3598:3:42:605:550	Seq	13	15	40795460	-	15	50530209	+	0		0		NA
SNU-C1	IL36_3598:3:34:1247:1220	Seq	13	15	58158418	-	15	83199272	-	0		0		NA
SNU-C1	IL36_3598:6:107:1357:975	PCR	10	15	69879358-69879658	-	15	73913216-73913516	+	NA		NA		NA
SNU-C1	IL36_3598:5:33:1117:1925	Seq	10	15	54990311	+	15	68340326	+	0		7	tcagctg	NA
SNU-C1	IL36_3598:3:55:348:1262	Seq	10	15	21319206	+	15	41823382	+	4	ctca	0		1 shard
SNU-C1	IL36_3598:3:55:348:1262	Seq	10	15	41823470	+	15	71487405	+	13	accacgcccagct	0		1 shard
SNU-C1	IL36_3598:7:55:202:2010	Seq	8	15	52771752	-	15	91039719	+	0		0		NA
SNU-C1	IL36_3598:7:17:1453:1010	Seq	8	15	67348061	+	15	80185211	+	0		0		NA
SNU-C1	IL36_3598:6:51:1732:460	Seq	8	15	70902114	+	15	71183364	+	1	cacc	0		NA
SNU-C1	IL36_3598:1:71:116:262	Seq	7	15	69834022	-	15	91050856	+	0		6	cgaacg	1 shard
SNU-C1	IL36_3598:1:71:116:262	Seq	7	15	91050941	-	15	98750210	+	0		0		1 shard
SNU-C1	IL41_3448:1:98:309:1360	PCR	5	15	27915504-27915804	+	15	79080941-79081241	-	NA		NA		NA
SNU-C1	IL41_3448:1:94:1384:1343	Seq	5	15	63340782	+	15	63467070	+	0		0		NA
SNU-C1	IL36_3598:7:55:873:1511	Seq	2	15	33460682	-	15	91925121	-	0		50	catattacaacatacactatactactgttatacactatactactaggtat	NA
SNU-C1	IL36_3598:2:95:1147:1643	Seq	10	15	37588832	-	15	68494420	+	1	a	0		NA
SNU-C1	IL36_3598:5:15:958:983	Seq	8	15	76239134	+	15	91846801	+	0		0		NA
SNU-C1	IL36_3598:5:12:1231:671	Seq	8	15	67912501	-	15	22126383	-	0		0		1 shard
SNU-C1	IL36_3598:5:12:1231:671	Seq	8	15	22126361	-	15	91925124	+	0		5	gagga	1 shard
SNU-C1	IL36_3598:1:37:351:1329	Seq	7	X	71571275	-	X	71618464	+	5	acagc	0		NA
SNU-C1	IL36_3598:1:30:1137:1178	Seq	7	15	46555181	-	15	98677395	+	2	gt	0		NA
SNU-C1	IL36_3598:1:114:1719:611	Seq	7	15	37589239	+	15	67908720	-	2	at	0		NA
SNU-C1	IL36_3598:1:10:1097:1149	PCR	7	15	36240860-36241160	-	15	45179162-45179462	+	NA		NA		NA
SNU-C1	IL41_3448:1:74:1170:1147	Seq	5	15	41614873	+	15	57931572	-	6	gggagg	0		NA
SNU-C1	IL36_3598:2:26:1312:467	Seq	4	15	43276379	-	15	45757617	-	1	t	0		NA
SNU-C1	IL36_3598:2:14:990:290	Seq	4	15	31198422	+	15	46480283	-	0		0		NA
SNU-C1	IL36_3598:2:12:665:1624	Seq	4	15	66065184	-	15	68493728	-	45	ttgtatttttagtagagacggggtttcaccgtgttagccaggatg	0		NA
SNU-C1	IL36_3598:7:102:524:1882	Seq	3	15	39760701	-	15	69657718	+	1	a	0		NA
