# Supplementary material for: The elusive evidence for chromothripsis
Source: Nucleic Acids Res. 2014 Jun 17;42(13):8231–42. doi: 10.1093/nar/gku525 (PMC4117757; doi:10.1093/nar/gku525)
Supplement: SUPPLEMENTARY DATA [file supp_gku525_nar-00163-n-2014-File007.gz › data/TK10_bkpts.txt]

Sample	Read-name	Evidence	Solexa_reads	Chr1	Pos1	Strd1	Chr2	Pos2	Strd2	Microhomology_length_bp	Microhomology_seq	Non-templated_sequence_length_bp	NTS_sequence	Comment
TK10	IL41_3448:2:19:1098:378	Seq	7	5	1391571	+	5	58882426	-	0	0	NA
TK10	IL41_3448:2:47:941:515	FISH&Seq	4	5	5997677	-	5	172885499	+	3	aac	0	NA
TK10	IL20_4019:6:89:1044:1438	Seq	3	5	82591088	+	5	87333255	-	0	3	ttc	NA
TK10	IL20_4019:1:100:1357:650	Seq	14	5	150892726	+	5	179506251	+	6	aaccat	0	NA
TK10	IL5_2963:2:71:391:122	PCR	4	5	116036409-116036709	-	5	121979782-121980082	-	NA	NA	NA
TK10	IL5_2963:2:93:318:166	Seq	4	5	40837990	-	5	155087856	-	2	cc	0	NA
TK10	IL20_4019:6:98:1431:1881	Seq	11	5	122724312	-	5	149292657	-	0	14	agagtcacatgctc	NA
TK10	IL9_4250:3:120:18408:8440	Seq	6	5	80245290	+	5	88043252	-	0	0	NA
TK10	IL20_4019:8:28:255:469	Seq	4	5	30903628	+	5	179575729	+	0	3	tct	NA
TK10	IL20_4019:1:50:1346:1191	PCR	14	5	176692704-176693004	-	5	176849251-176849551	-	NA	NA	NA
TK10	IL20_4019:1:62:1701:1783	PCR	11	5	14835731-14836031	+	5	154507851-154508151	+	NA	NA	NA
TK10	IL20_4019:2:97:1180:765	Seq	13	5	155231047	-	5	155239167	-	3	ctt	0	NA
TK10	IL41_3448:2:107:491:1940	Seq	10	5	10681875	-	5	115348662	+	0	0	NA
TK10	IL20_4019:3:120:628:349	Seq	6	5	93783789	-	5	118735125	+	0	1	c	NA
TK10	IL20_4019:8:94:1114:1636	PCR	2	5	8009373-8009673	+	5	158710597-158710897	+	NA	NA	NA
TK10	IL20_4019:2:45:1728:1932	Seq	10	5	58427832	-	5	81386796	+	1	t	0	NA
TK10	IL20_4019:3:97:703:1213	Seq	9	5	16203070	-	5	171178291	+	2	aa	0	NA
TK10	IL20_4019:5:19:393:46	Seq	10	5	156463031	-	5	167283727	-	2	ga	0	NA
TK10	IL20_4019:5:25:652:407	Seq	10	5	167251737	-	5	167283889	+	1	c	0	NA
TK10	IL41_3448:2:27:830:671	Seq	10	5	116036273	+	5	125175837	-	0	0	NA
TK10	IL20_4019:3:120:661:1323	Seq	10	5	143377847	-	5	170778628	+	1	a	0	NA
TK10	IL20_4019:3:90:1642:421	Seq	10	5	149360242	+	5	159241778	-	2	ac	0	NA
TK10	IL20_4019:5:112:1576:1532	Seq	11	5	40069776	-	5	167246377	-	0	0	NA
TK10	IL20_4019:7:10:1296:1077	FISH&PCR	4	5	65989166-65989466	-	5	150893224-150893524	+	NA	NA	NA
TK10	IL41_3448:2:18:314:157	Seq	4	5	1391961	-	5	40252955	-	2	cc	0	NA
TK10	IL41_3448:2:4:1559:712	PCR	8	5	170777227-170777527	+	5	171176733-171177033	-	NA	NA	NA
TK10	IL20_4019:1:10:378:943	Seq	7	5	17269304	+	5	130533138	-	0	0	NA
TK10	IL20_4019:1:110:1566:1063	Seq	7	5	25833862	-	5	41970498	-	2	at	0	NA
TK10	IL20_4019:2:107:807:1457	Seq	8	5	164531274	+	5	170030775	+	2	ag	0	NA
TK10	IL41_3448:2:39:1603:1643	Seq	13	5	85333134	-	5	93781890	-	2	tg	0	NA
TK10	IL5_2963:2:34:976:1636	Seq	2	5	20868092	-	5	34407621	+	35	gacacattaaaaaacgaggatacatgacccatcat	0	NA
TK10	IL20_4019:1:45:1322:1711	Seq	7	5	82594065	-	5	93387598	+	2	ag	0	NA
TK10	IL20_4019:3:94:1617:566	Seq	6	5	115347784	+	5	116728213	-	0	0	NA
TK10	IL20_4019:5:8:1439:1728	Seq	7	5	10639936	+	5	81385621	-	2	at	0	NA
TK10	IL5_2963:2:77:1190:27	Seq	4	5	116145701	+	5	124097158	-	3	tct	0	NA
TK10	IL20_4019:6:36:743:985	PCR	7	5	116728965-116729265	-	5	164535526-164535826	+	NA	NA	NA
TK10	IL20_4019:8:66:145:426	Seq	11	5	114877024	+	5	114913231	-	0	1	t	NA
TK10	IL41_3448:2:25:1629:354	Seq	6	5	118734017	+	5	143377782	-	2	tg	0	NA
TK10	IL5_2963:2:48:1043:397	Seq	9	5	142741896	-	5	172986135	+	0	0	NA
TK10	IL9_4250:1:118:15484:14721	Seq	6	5	102946493	-	5	110916800	-	4	gcaa	0	NA
TK10	IL20_4019:2:3:235:69	Seq	5	5	4254208	-	5	85333005	-	1	a	0	NA
TK10	IL20_4019:5:20:808:664	Seq	10	5	146248274	+	5	149293070	+	0	0	NA
TK10	IL20_4019:5:4:634:574	Seq	8	5	73700457	-	5	95495199	+	3	tgc	0	NA
TK10	IL20_4019:7:88:1628:1489	Seq	7	5	110989909	+	5	171901209	-	0	0	NA
TK10	IL20_4019:1:55:104:805	Seq	6	5	110918352	-	5	154476395	+	2	tg	0	NA
TK10	IL20_4019:8:40:249:1831	Seq	5	5	87574938	-	5	119641592	-	2	aa	0	NA
TK10	IL41_3448:2:100:546:83	Seq	6	5	4253813	+	5	8009710	+	3	gag	0	NA
TK10	IL41_3448:2:15:1663:1094	Seq	6	5	13558101	-	5	24794276	+	3	atg	0	NA
TK10	IL41_3448:2:57:76:1504	Seq	9	5	10705318	+	5	149360688	+	0	0	NA
TK10	IL20_4019:2:26:1314:1407	Seq	2	5	84038311	+	5	96658107	+	0	7	gcatgaa	NA
TK10	IL20_4019:3:29:975:916	FISH&Seq	6	5	32281581	-	5	66102085	-	1	g	0	NA
TK10	IL20_4019:3:90:1038:1459	Seq	3	5	93386712	+	5	124097383	+	0	0	NA
TK10	IL20_4019:5:57:1341:543	Seq	4	5	14231532	-	5	129092795	+	2	gc	0	NA
TK10	IL20_4019:5:97:1617:1249	Seq	4	5	41971777	-	5	157749099	-	0	0	NA
TK10	IL20_4019:6:28:1679:1782	Seq	4	5	148091942	-	5	154506363	-	1	g	0	NA
