# Supplementary material for: The elusive evidence for chromothripsis
Source: Nucleic Acids Res. 2014 Jun 17;42(13):8231–42. doi: 10.1093/nar/gku525 (PMC4117757; doi:10.1093/nar/gku525)
Supplement: SUPPLEMENTARY DATA [file supp_gku525_nar-00163-n-2014-File007.gz › data/8505C_bkpts.txt]

Sample	Read-name	Evidence	Solexa_reads	Chr1	Pos1	Strd1	Chr2	Pos2	Strd2
8505C	IL5_4010:1:24:591:691	Seq	4	9	7454833	+	9	23145010	+
8505C	IL5_4010:2:66:239:1645	Seq	6	9	33098663	-	9	33789560	+
8505C	IL5_4010:3:67:1719:207	PCR	5	9	1579757-1580057	+	9	4663106-4663406	-
8505C	IL5_4010:5:69:886:1537	PCR	4	9	8949468-8949768	+	9	15540871-15541171	+
8505C	IL41_3448:3:102:1365:803	Seq	14	9	228188	-	9	20424814	+
8505C	IL5_2963:3:48:1436:1077	Seq	13	9	12762732	+	9	25879584	-
8505C	IL41_3448:3:26:626:1926	Seq	5	9	28587314	+	9	28670841	-
8505C	IL41_3448:3:120:468:1704	Seq	14	9	24506875	-	9	25193632	-
8505C	IL41_3448:3:38:1108:1008	Seq	13	9	2952298	-	9	10667039	-
8505C	IL41_3448:3:44:977:1373	Seq	12	9	20852311	+	9	29560127	+
8505C	IL5_4010:1:95:1013:632	Seq	3	9	17454719	-	9	26368791	-
8505C	IL5_4010:1:23:402:37	PCR	11	9	29419040-29419340	-	9	29660189-29660489	+
8505C	IL41_3448:3:100:1075:774	Seq	10	9	21777176	-	9	29568922	-
8505C	IL41_3448:3:113:802:441	Seq	10	9	13145539	+	9	14221818	-
8505C	IL41_3448:3:12:1372:588	Seq	10	9	7980862	+	9	9928692	-
8505C	IL41_3448:3:18:1317:1690	Seq	11	9	21948858	+	9	33397652	-
8505C	IL41_3448:3:51:519:1498	Seq	10	9	20453319	+	9	27238725	+
8505C	IL41_3448:3:86:1543:1399	Seq	8	9	5100371	-	9	29054311	-
8505C	IL41_3448:3:82:1165:1700	Seq	10	9	5889794	-	9	26668518	-
8505C	IL5_2963:3:41:788:783	Seq	10	9	4422090	-	9	5116722	-
8505C	IL5_2963:3:45:176:206	Seq	10	9	2290544	-	9	4605611	-
8505C	IL5_2963:3:66:79:1740	Seq	10	9	7247919	+	9	9929564	+
8505C	IL5_4010:2:58:1175:501	Seq	2	9	13512666	-	9	27132324	+
8505C	IL41_3448:3:56:364:1910	PCR	9	9	25058453-25058753	-	9	26498004-26498304	-
8505C	IL41_3448:3:65:1226:859	PCR	12	9	6019406-6019706	-	9	28380386-28380686	-
8505C	IL5_2963:3:21:414:383	Seq	10	9	10765455	+	9	13039192	+
8505C	IL5_2963:3:27:1689:146	Seq	9	9	5011921	-	9	7764091	+
8505C	IL5_2963:3:40:19:887	Seq	9	9	15143749	+	9	28595214	+
8505C	IL5_2963:3:57:850:1312	Seq	9	9	4651767	-	9	20901921	+
8505C	IL41_3448:3:113:403:1033	Seq	8	9	12737450	-	9	13124848	+
8505C	IL5_4010:2:3:148:1751	Seq	3	9	9373024	-	9	10071146	-
8505C	IL5_4010:2:68:1419:1995	Seq	3	9	2506342	+	9	2644653	-
8505C	IL5_4010:2:98:1634:807	Seq	7	9	17724585	+	9	24527845	-
8505C	IL41_3448:3:26:326:274	Seq	9	9	16442087	+	9	26864075	-
8505C	IL41_3448:3:34:7:714	Seq	9	9	6089120	+	9	14603695	+
8505C	IL41_3448:3:35:1413:1095	Seq	10	9	19499041	+	9	20013757	+
8505C	IL41_3448:3:55:811:243	Seq	8	9	5055620	-	9	6317157	+
8505C	IL41_3448:3:61:1693:1633	Seq	8	9	2859316	+	9	8867751	+
8505C	IL41_3448:3:79:356:987	Seq	8	9	4591795	+	9	27240863	-
8505C	IL5_2963:3:33:620:184	Seq	9	9	2138307	+	9	2719580	+
8505C	IL5_2963:3:48:1642:1398	Seq	9	9	2852906	-	9	19629264	-
8505C	IL5_2963:3:5:1162:195	Seq	8	9	14293226	-	9	14513741	-
8505C	IL5_4010:5:119:1070:581	Seq	4	9	14322415	+	9	23245395	-
8505C	IL5_4010:5:89:368:251	Seq	3	9	7955237	-	9	24407743	+
8505C	IL5_2963:3:87:1251:650	Seq	8	9	10323697	+	9	14426915	+
8505C	IL41_3448:3:117:881:1645	Seq	8	9	3262095	-	9	27825635	-
8505C	IL41_3448:3:3:214:1401	Seq	7	9	9415390	+	9	10722575	+
8505C	IL41_3448:3:118:515:1850	Seq	3	9	6366290	+	9	10018277	-
8505C	IL41_3448:3:24:842:1008	Seq	4	9	29619486	+	9	29691381	-
8505C	IL41_3448:3:99:1737:873	Seq	8	9	402038	+	9	7374557	+
8505C	IL5_2963:3:12:1204:532	Seq	7	9	11704731	+	9	14050724	-
8505C	IL5_4010:1:17:138:582	Seq	7	9	10359747	+	9	12587433	+
8505C	IL5_4010:2:81:665:479	Seq	8	9	16395062	-	9	25840571	+
8505C	IL41_3448:3:21:1071:1354	Seq	6	9	17644515	+	9	19650991	+
8505C	IL41_3448:3:33:915:1201	Seq	7	9	21724873	+	9	27350365	+
8505C	IL41_3448:3:47:1187:1018	Seq	6	9	10626472	-	9	21786655	-
8505C	IL41_3448:3:82:606:1055	Seq	6	9	22382260	+	9	27758579	-
8505C	IL5_4010:6:106:649:1003	Seq	3	9	5288498	-	9	21459325	+
8505C	IL5_2963:3:1:949:1005	Seq	7	9	12418901	-	9	13734730	+
8505C	IL5_2963:3:6:1153:1972	PCR	7	9	19502794-19503094	-	9	20827418-20827718	+
8505C	IL41_3448:3:77:1296:889	Seq	2	9	3104534	-	9	24190526	-
8505C	IL41_3448:3:20:1056:1811	Seq	9	9	8934538	-	9	15718673	-
8505C	IL41_3448:3:2:338:583	Seq	5	9	4507322	-	9	6998862	-
8505C	IL41_3448:3:48:67:2009	Seq	5	9	8588558	-	9	10067086	+
8505C	IL5_2963:3:10:1211:108	Seq	7	9	4716993	+	9	27515861	+
8505C	IL5_2963:3:28:986:882	Seq	5	9	21912699	-	9	23468883	+
8505C	IL5_2963:3:78:261:949	Seq	5	9	5080122	+	9	28373207	+
8505C	IL5_4010:7:54:1685:661	Seq	5	9	28470952	-	9	29452159	-
8505C	IL5_4010:1:48:1206:1886	Seq	6	9	10747464	-	9	15140890	+
8505C	IL5_4010:1:52:275:594	Seq	6	9	2773503	+	9	2826002	+
8505C	IL5_4010:2:70:1487:1143	Seq	9	9	5020641	+	9	22930579	+
8505C	IL41_3448:3:23:536:151	Seq	5	9	21029705	-	9	30556083	-
8505C	IL41_3448:3:82:1645:1710	Seq	5	9	12665566	+	9	13117644	-
8505C	IL5_2963:3:31:1608:1090	Seq	5	9	17654237	-	9	19771070	-
8505C	IL5_2963:3:59:829:1259	Seq	8	9	10321434	-	9	29595452	+
8505C	IL5_4010:1:103:1130:796	Seq	7	9	19104394	-	9	27734756	+
8505C	IL5_2963:3:90:1771:1009	Seq	2	9	26413453	-	9	26756213	-
