# Supplementary material for: The elusive evidence for chromothripsis
Source: Nucleic Acids Res. 2014 Jun 17;42(13):8231–42. doi: 10.1093/nar/gku525 (PMC4117757; doi:10.1093/nar/gku525)
Supplement: SUPPLEMENTARY DATA [file supp_gku525_nar-00163-n-2014-File007.gz › supplement_readme.txt]

Supplementary files description.

Additional file 1 --- Data
Contains breakpoint text files for SNU-C1, TK-10, and 8505C used by Stephens et al. and gif movies of progressive rearrangements
to explain observed breakpoints.

Additional file 2 --- Simulate progressive rearrangements
Contains Stephens et al. python code and corrections for simulating chromosomes by progressively adding breakpoints. 

Additional file 3 --- Simulate chromosome with progressive rearrangements
Contains C code for simulating chromosomes with progressive introduction of inversions, deletions, and duplications.

Additional file 4 --- Algorithm for finding progressive rearrangements from observed breakpoints
Contains python code and GRIMM for generating a rearranged chromosome from a set of breakpoints (see Methods). 
